# Supplementary material for: An annotated checklist of the Cook Islands psyllids with keys to the species and two new records (Hemiptera, Psylloidea)
Source: Zookeys. 2018 Dec 31;(811):91–108. doi: 10.3897/zookeys.811.28829 (PMC6323108; doi:10.3897/zookeys.811.28829)
Supplement: XML Treatment for Syntomoza tahuata [file zookeys.811.28829-treatment1.xml]

<!DOCTYPE tp:taxon-treatment
  PUBLIC "-//TaxonX//DTD Taxonomic Treatment Publishing DTD v0 20100105//EN" "tax-treatment-NSO.dtd">
<tp:taxon-treatment xmlns:tp="http://www.plazi.org/taxpub"><tp:treatment-meta><kwd-group><label>Taxon classification</label><kwd><named-content xmlns:xlink="http://www.w3.org/1999/xlink" content-type="kingdom">Animalia</named-content></kwd><kwd><named-content xmlns:xlink="http://www.w3.org/1999/xlink" content-type="order">Hemiptera</named-content></kwd><kwd><named-content xmlns:xlink="http://www.w3.org/1999/xlink" content-type="family">Liviidae</named-content></kwd></kwd-group><mixed-citation publication-type="journal"><person-group><name><surname>Martoni</surname><given-names>Francesco</given-names></name><name><surname>Brown</surname><given-names>Samuel D. J.</given-names></name></person-group><article-title>An annotated checklist of the Cook Islands psyllids with keys to the species and two new records (<tp:taxon-name><tp:taxon-name-part taxon-name-part-type="order">Hemiptera</tp:taxon-name-part></tp:taxon-name>, <tp:taxon-name><tp:taxon-name-part taxon-name-part-type="superfamily">Psylloidea</tp:taxon-name-part></tp:taxon-name>)</article-title><source>Zookeys</source><day>31</day><month>12</month><year>2018</year><volume>2018</volume><issue>811</issue><fpage>91</fpage><lpage>108</lpage><pub-id pub-id-type="doi">10.3897/zookeys.811.28829</pub-id></mixed-citation></tp:treatment-meta><tp:nomenclature><tp:taxon-name>
            <tp:taxon-name-part taxon-name-part-type="genus" reg="Syntomoza">Syntomoza</tp:taxon-name-part>
            <tp:taxon-name-part taxon-name-part-type="species" reg="tahuata">tahuata</tp:taxon-name-part>
          </tp:taxon-name><tp:taxon-authority>(Klyver, 1932)</tp:taxon-authority><xref ref-type="fig" rid="F1">Figures 1–10</xref><xref ref-type="fig" rid="F4">, 23</xref></tp:nomenclature><tp:treatment-sec sec-type="material" id="SECID0ESKAC"><title>Material examined.</title><p>4 females, 10 males. This species was collected on two separate occasions on Rarotonga: on 15 April 2017 on Te Manga at elevations between 540 m and 560 m, collected from two host plants: from <italic><tp:taxon-name><tp:taxon-name-part taxon-name-part-type="genus" reg="Weinmannia">Weinmannia</tp:taxon-name-part><tp:taxon-name-part taxon-name-part-type="species" reg="samoensis">samoensis</tp:taxon-name-part></tp:taxon-name></italic> A.Gray (<tp:taxon-name><tp:taxon-name-part taxon-name-part-type="family">Cunionaceae</tp:taxon-name-part></tp:taxon-name>) (five specimens) and from <italic><tp:taxon-name><tp:taxon-name-part taxon-name-part-type="genus" reg="Freycinetia">Freycinetia</tp:taxon-name-part><tp:taxon-name-part taxon-name-part-type="species" reg="wilderi">wilderi</tp:taxon-name-part></tp:taxon-name></italic> Martelli ex Wilder (<tp:taxon-name><tp:taxon-name-part taxon-name-part-type="family">Pandanaceae</tp:taxon-name-part></tp:taxon-name>, plant specimens not collected) (two specimens), and on 17 April 2017 in the Avana Valley around 70 m elevation, from the foliage of a fallen <italic><tp:taxon-name><tp:taxon-name-part taxon-name-part-type="genus" reg="Homalium">Homalium</tp:taxon-name-part><tp:taxon-name-part taxon-name-part-type="species" reg="acuminatum">acuminatum</tp:taxon-name-part></tp:taxon-name></italic> Cheeseman (<tp:taxon-name><tp:taxon-name-part taxon-name-part-type="family">Salicaceae</tp:taxon-name-part></tp:taxon-name>) (seven specimens collected, with several more observed). Three additional specimens collected around Avatiu in November 1979 by NLH Krauss were located in the Bishop Museum.</p><fig id="F1" position="float" orientation="portrait"><label>Figures 1–10.</label><caption><p><italic><tp:taxon-name><tp:taxon-name-part taxon-name-part-type="genus" reg="Syntomoza">Syntomoza</tp:taxon-name-part><tp:taxon-name-part taxon-name-part-type="species" reg="tahuata">tahuata</tp:taxon-name-part></tp:taxon-name></italic>. <bold>1</bold> lateral habitus of female <bold>2</bold> lateral habitus of male <bold>3</bold> dorsal habitus of female <bold>4</bold> dorsal habitus of male <bold>5</bold> head of female, dorsal view <bold>6</bold> head of male, dorsal view <bold>7</bold> wing of male <bold>8</bold> mesotibia of male <bold>9</bold> terminalia of female, lateral view of left side <bold>10</bold> terminalia of male, lateral view of left side. Abbreviation: par = paramere. Scale bars: 1 mm (<bold>1–7</bold>); 0.5 mm (<bold>8</bold>); 0.25 mm (<bold>9, 10</bold>).</p></caption><graphic xmlns:xlink="http://www.w3.org/1999/xlink" xlink:href="zookeys-811-091-g001.jpg" position="float" orientation="portrait" xlink:type="simple" id="oo_253778.jpg"/></fig></tp:treatment-sec><tp:treatment-sec sec-type="description" id="SECID0E1NAC"><title>Measurements.</title><p>Measurements are in mm (n = 3 ♂, 2 ♀ unless reported differently in brackets). Length of body (vertex to terminalia) ♂ 0.98–1.30 (n = 2), ♀ 1.17–1.53; length of body (vertex to apex of folded wings) ♂ 1.72–1.88 (n = 2), ♀ 2.21–2.22; width of head (HW) ♂ 0.53–0.60 (n = 2), ♀ 0.63–0.65; length of genal processes (GCL) ♂ 0.10 (n=1), ♀ 0.12; length of vertex (VL) ♂ 0.12–0.18 (n = 2), ♀ 0.18–0.19; width of vertex (VW) ♂ 0.30–0.35 (n = 2), ♀ 0.34–0.38; length of antenna (AL) ♂ 0.40–0.49 (n = 2), ♀ 0.44–0.57; length of fore wing ♂ 1.40–1.49, ♀ 1.71–1.77; width of fore wing ♂ 0.63–0.68, ♀ 0.75–0.85; length of vein Rs ♂ 0.82–0.87, ♀ 1.02–1.04; length of vein M (M) ♂ 0.44–0.46, ♀ 0.52–0.53; length of vein M1+2 (M1) ♂ 0.36–0.40, ♀ 0.48–0.51; marginal width of cell m1 ♂ 0.18–0.20, ♀ 0.26–0.27; marginal width of cell cu1 ♂ 0.50–0.54, ♀ 0.62–0.63; length of vein Cu1b ♂ 0.11–0.14, ♀ 0.13–0.16; length (height) of proctiger (PL) ♂ 0.21–0.24 (n = 2); length of paramere ♂ 0.17–0.19 (n = 2); length of proximal aedeagal segment ♂ 0.19 (n = 1); length of distal aedeagal segment ♂ 0.09 (n = 1); length of proctiger (PL) ♀ 0.44–0.52; length of circum-anal ring (CL) ♀ 0.16–0.20; length of subgenital plate (SL) ♀ 0.35–0.46.</p></tp:treatment-sec><tp:treatment-sec sec-type="description" id="SECID0E6NAC"><title>Description.</title><p>The stout body shape, and the distinct dorsal patterning of orange stripes on a black background makes this psyllid readily recognised within the Cook Island fauna. This psyllid was identified using the original description (<xref ref-type="bibr" rid="B32">Klyver 1932</xref>) and the subsequent reclassification that attributed this species to the genus <italic><tp:taxon-name><tp:taxon-name-part taxon-name-part-type="genus" reg="Syntomoza">Syntomoza</tp:taxon-name-part></tp:taxon-name></italic> Enderlein, 1921 (<xref ref-type="bibr" rid="B5">Burckhardt and Mifsud 2003</xref>). Other features that allow it to be placed in <italic><tp:taxon-name><tp:taxon-name-part taxon-name-part-type="genus" reg="Syntomoza">S.</tp:taxon-name-part><tp:taxon-name-part taxon-name-part-type="species" reg="tahuata">tahuata</tp:taxon-name-part></tp:taxon-name></italic> include the greatly modified tergites and the secondary groups of small teeth at the apex of the posterior tibiae in both sexes (Figure <xref ref-type="fig" rid="F1">8</xref>), which are characteristic of this genus, together with the strongly inclined head (at about 90° to the longitudinal body axis; Figures <xref ref-type="fig" rid="F1">1</xref>, <xref ref-type="fig" rid="F1">2</xref>). Furthermore, the female terminalia which are pronouncedly down-turned at about 45° (Figure <xref ref-type="fig" rid="F1">1</xref>), the shape of the male parameres (Figure <xref ref-type="fig" rid="F1">10</xref>), and wing shape and venation (Figure <xref ref-type="fig" rid="F1">7</xref>) allowed identification of this species as per the description and figures presented by <xref ref-type="bibr" rid="B32">Klyver (1932)</xref>.</p></tp:treatment-sec><tp:treatment-sec><!--Section generated to contain objects referenced in tp:taxon-treatment.--><fig id="F4" position="float" orientation="portrait"><label>Figures 22–29.</label><caption><p>Wings, schematic. <bold>22</bold><italic><tp:taxon-name><tp:taxon-name-part taxon-name-part-type="genus" reg="Leptynoptera">Leptynoptera</tp:taxon-name-part><tp:taxon-name-part taxon-name-part-type="species" reg="sulfurea">sulfurea</tp:taxon-name-part></tp:taxon-name></italic> (after <xref ref-type="bibr" rid="B12">Crawford 1919</xref>) <bold>23</bold><italic><tp:taxon-name><tp:taxon-name-part taxon-name-part-type="genus" reg="Syntomoza">Syntomoza</tp:taxon-name-part><tp:taxon-name-part taxon-name-part-type="species" reg="tahuata">tahuata</tp:taxon-name-part></tp:taxon-name></italic> (from slide-mounted Rarotonga specimen) <bold>24</bold><tp:taxon-name><tp:taxon-name-part taxon-name-part-type="genus" reg="Trioza">Trioza</tp:taxon-name-part><tp:taxon-name-part taxon-name-part-type="uncertainty-rank">cf.</tp:taxon-name-part><tp:taxon-name-part taxon-name-part-type="species" reg="zimmermani">zimmermani</tp:taxon-name-part></tp:taxon-name> (from photograph of Rarotonga specimen by G. McCormack) <bold>25</bold><italic><tp:taxon-name><tp:taxon-name-part taxon-name-part-type="genus" reg="Heteropsylla">Heteropsylla</tp:taxon-name-part><tp:taxon-name-part taxon-name-part-type="species" reg="cubana">cubana</tp:taxon-name-part></tp:taxon-name></italic> (after Tuthill 1959) <bold>26</bold><italic><tp:taxon-name><tp:taxon-name-part taxon-name-part-type="genus" reg="Trioza">Trioza</tp:taxon-name-part><tp:taxon-name-part taxon-name-part-type="species" reg="alifumosa">alifumosa</tp:taxon-name-part></tp:taxon-name></italic> (from slide-mounted Rarotonga specimen) <bold>27</bold><italic><tp:taxon-name><tp:taxon-name-part taxon-name-part-type="genus" reg="Trioza">Trioza</tp:taxon-name-part><tp:taxon-name-part taxon-name-part-type="species" reg="zimmermani">zimmermani</tp:taxon-name-part></tp:taxon-name></italic> (after <xref ref-type="bibr" rid="B60">Tuthill 1942</xref>) <bold>28</bold><italic><tp:taxon-name><tp:taxon-name-part taxon-name-part-type="genus" reg="Mesohomotoma">Mesohomotoma</tp:taxon-name-part><tp:taxon-name-part taxon-name-part-type="species" reg="hibisci">hibisci</tp:taxon-name-part></tp:taxon-name></italic> (after <xref ref-type="bibr" rid="B17">Froggatt 1901</xref>) <bold>29</bold><italic><tp:taxon-name><tp:taxon-name-part taxon-name-part-type="genus" reg="Trioza">Trioza</tp:taxon-name-part><tp:taxon-name-part taxon-name-part-type="species" reg="vitiensis">vitiensis</tp:taxon-name-part></tp:taxon-name></italic> (after <xref ref-type="bibr" rid="B32">Klyver 1932</xref>). Scale bar: 1 mm.</p></caption><graphic xmlns:xlink="http://www.w3.org/1999/xlink" xlink:href="zookeys-811-091-g004.jpg" position="float" orientation="portrait" xlink:type="simple" id="oo_253781.jpg"/></fig></tp:treatment-sec><ref-list><ref id="B12"><mixed-citation xmlns:xlink="http://www.w3.org/1999/xlink" xlink:type="simple"><person-group><name name-style="western"><surname>Crawford</surname><given-names>DL</given-names></name></person-group> (<year>1919</year>) <article-title>The jumping plant lice of the Palaeotropics and the South Pacific Islands – Family <tp:taxon-name><tp:taxon-name-part taxon-name-part-type="family">Psyllidae</tp:taxon-name-part></tp:taxon-name>, or <tp:taxon-name><tp:taxon-name-part taxon-name-part-type="family">Chermidae</tp:taxon-name-part></tp:taxon-name>, <tp:taxon-name><tp:taxon-name-part taxon-name-part-type="suborder">Homoptera</tp:taxon-name-part></tp:taxon-name>.</article-title><source>Philippine Journal of Science</source><volume>15</volume>: <fpage>139</fpage>–<lpage>207</lpage>. <ext-link xlink:type="simple" ext-link-type="doi" xlink:href="10.5962/bhl.part.11765">https://doi.org/10.5962/bhl.part.11765</ext-link></mixed-citation></ref><ref id="B60"><mixed-citation xmlns:xlink="http://www.w3.org/1999/xlink" xlink:type="simple"><person-group><name name-style="western"><surname>Tuthill</surname><given-names>LD</given-names></name></person-group> (<year>1942</year>) <article-title><tp:taxon-name><tp:taxon-name-part taxon-name-part-type="family">Psyllidae</tp:taxon-name-part></tp:taxon-name> from Rapa, the Caroline, Society, and Austral Islands (<tp:taxon-name><tp:taxon-name-part taxon-name-part-type="suborder">Homoptera</tp:taxon-name-part></tp:taxon-name>). Occasional Papers of Bernice P.</article-title><source>Bishop Museum, Honolulu, Hawaii</source><volume>17</volume>(<issue>6</issue>): <fpage>71</fpage>–<lpage>78</lpage>.</mixed-citation></ref><ref id="B17"><mixed-citation xmlns:xlink="http://www.w3.org/1999/xlink" xlink:type="simple"><person-group><name name-style="western"><surname>Froggatt</surname><given-names>WW</given-names></name></person-group> (<year>1901</year>) <article-title>Australian <tp:taxon-name><tp:taxon-name-part taxon-name-part-type="family">Psyllidae</tp:taxon-name-part></tp:taxon-name>. Part II.</article-title><source>Proceedings of the Linnean Society of New South Wales</source><volume>26</volume>: <fpage>242</fpage>–<lpage>298</lpage>.</mixed-citation></ref><ref id="B32"><mixed-citation xmlns:xlink="http://www.w3.org/1999/xlink" xlink:type="simple"><person-group><name name-style="western"><surname>Klyver</surname><given-names>FD</given-names></name></person-group> (<year>1932</year>) <article-title><italic><tp:taxon-name><tp:taxon-name-part taxon-name-part-type="genus">Anomoterga</tp:taxon-name-part><tp:taxon-name-part taxon-name-part-type="species">tahuata</tp:taxon-name-part></tp:taxon-name></italic>, new genus and new species, and other <tp:taxon-name><tp:taxon-name-part taxon-name-part-type="family">Chermidae</tp:taxon-name-part></tp:taxon-name> from the Marquesas. Bulletin of the B.H.P.</article-title><source>Bishop Museum</source><volume>98</volume>: <fpage>93</fpage>–<lpage>101</lpage>.</mixed-citation></ref><ref id="B5"><mixed-citation xmlns:xlink="http://www.w3.org/1999/xlink" xlink:type="simple"><person-group><name name-style="western"><surname>Burckhardt</surname><given-names>D</given-names></name><name name-style="western"><surname>Mifsud</surname><given-names>D</given-names></name></person-group> (<year>2003</year>) <article-title>Jumping plant-lice of the <tp:taxon-name><tp:taxon-name-part taxon-name-part-type="subfamily">Paurocephalinae</tp:taxon-name-part></tp:taxon-name> (<tp:taxon-name><tp:taxon-name-part taxon-name-part-type="class">Insecta</tp:taxon-name-part></tp:taxon-name>, <tp:taxon-name><tp:taxon-name-part taxon-name-part-type="order">Hemiptera</tp:taxon-name-part></tp:taxon-name>, <tp:taxon-name><tp:taxon-name-part taxon-name-part-type="superfamily">Psylloidea</tp:taxon-name-part></tp:taxon-name>): systematics and phylogeny.</article-title><source>Contributions to Natural History, Bern</source><volume>2</volume>: <fpage>3</fpage>–<lpage>34</lpage>.</mixed-citation></ref></ref-list></tp:taxon-treatment>
