# Supplementary material for: An annotated checklist of the Cook Islands psyllids with keys to the species and two new records (Hemiptera, Psylloidea)
Source: Zookeys. 2018 Dec 31;(811):91–108. doi: 10.3897/zookeys.811.28829 (PMC6323108; doi:10.3897/zookeys.811.28829)
Supplement: XML Treatment for Trioza alifumosa [file zookeys.811.28829-treatment2.xml]

<!DOCTYPE tp:taxon-treatment
  PUBLIC "-//TaxonX//DTD Taxonomic Treatment Publishing DTD v0 20100105//EN" "tax-treatment-NSO.dtd">
<tp:taxon-treatment xmlns:tp="http://www.plazi.org/taxpub"><tp:treatment-meta><kwd-group><label>Taxon classification</label><kwd><named-content xmlns:xlink="http://www.w3.org/1999/xlink" content-type="kingdom">Animalia</named-content></kwd><kwd><named-content xmlns:xlink="http://www.w3.org/1999/xlink" content-type="order">Hemiptera</named-content></kwd><kwd><named-content xmlns:xlink="http://www.w3.org/1999/xlink" content-type="family">Liviidae</named-content></kwd></kwd-group><mixed-citation publication-type="journal"><person-group><name><surname>Martoni</surname><given-names>Francesco</given-names></name><name><surname>Brown</surname><given-names>Samuel D. J.</given-names></name></person-group><article-title>An annotated checklist of the Cook Islands psyllids with keys to the species and two new records (<tp:taxon-name><tp:taxon-name-part taxon-name-part-type="order">Hemiptera</tp:taxon-name-part></tp:taxon-name>, <tp:taxon-name><tp:taxon-name-part taxon-name-part-type="superfamily">Psylloidea</tp:taxon-name-part></tp:taxon-name>)</article-title><source>Zookeys</source><day>31</day><month>12</month><year>2018</year><volume>2018</volume><issue>811</issue><fpage>91</fpage><lpage>108</lpage><pub-id pub-id-type="doi">10.3897/zookeys.811.28829</pub-id></mixed-citation></tp:treatment-meta><tp:nomenclature><tp:taxon-name>
            <tp:taxon-name-part taxon-name-part-type="genus" reg="Trioza">Trioza</tp:taxon-name-part>
            <tp:taxon-name-part taxon-name-part-type="species" reg="alifumosa">alifumosa</tp:taxon-name-part>
          </tp:taxon-name><tp:taxon-authority>Klyver, 1932</tp:taxon-authority><xref ref-type="fig" rid="F2">Figures 11–20</xref><xref ref-type="fig" rid="F4">, 26</xref></tp:nomenclature><tp:treatment-sec sec-type="material" id="SECID0EIBAE"><title>Material examined.</title><p>11 females, 8 males. A single population of this species was collected on Rarotonga, on the summit of Raemaru at an elevation of 380 m. On 16 March 2017 all 19 individuals were collected from a single plant of <italic><tp:taxon-name><tp:taxon-name-part taxon-name-part-type="genus" reg="Metrosideros">Metrosideros</tp:taxon-name-part><tp:taxon-name-part taxon-name-part-type="species" reg="collina">collina</tp:taxon-name-part></tp:taxon-name></italic> (J.R.Forst. and G.Forst.) A.Gray.</p></tp:treatment-sec><tp:treatment-sec sec-type="description" id="SECID0EZBAE"><title>Measurements.</title><p>Measurements are in mm (n = 2 ♂, 3 ♀ unless reported differently in brackets). Length of body (vertex to terminalia) ♂ 1.30–1.45, ♀ 1.60–1.78; length of body (vertex to apex of folded wings) ♂ 2.57–2.81, ♀ 2.86–3.10; width of head (HW) ♂ 0.50–0.53, ♀ 0.52–0.57 (n = 2); length of genal processes (GCL) ♂ 0.09–0.14 ♀ 0.10–0.13 (n = 2); length of vertex (VL) ♂ 0.21, ♀ 0.20–0.25 (n = 2); width of vertex (VW) ♂ 0.31–0.32, ♀ 0.32–0.33 (n = 2); length of antenna (AL) ♂ 0.78–0.79, ♀ 0.81–0.85 (n = 2); length of fore wing ♂ 2.27–2.28, ♀ 2.38–2.57 (n = 2); width of fore wing ♂ 0.83–0.86, ♀ 0.85–0.96 (n = 2); length of vein Rs ♂ 0.91–0.99, ♀ 1.00–1.08 (n = 2); length of vein M (M) ♂ 1.11–1.12, ♀ 1.15–1.24 (n = 2); length of vein M1+2 (M1) ♂ 0.44–0.48, ♀ 0.54–0.56 (n = 2); marginal width of cell m1 ♂ 0.28–0.32, ♀ 0.38 (n = 2); marginal width of cell cu1 ♂ 0.40–0.42, ♀ 0.42–0.44 (n = 2); length of vein Cu1b ♂ 0.23–0.25, ♀ 0.21–0.25 (n = 2); length (height) of proctiger (PL) ♂ 0.15–0.20; length of paramere ♂ 0.11–0.13; length of proximal aedeagal segment ♂ 0.17 (n = 1); length of distal aedeagal segment ♂ 0.16 (n = 1); length of proctiger (PL) ♀ 0.30–0.51; length of circum-anal ring (CL) ♀ 0.10–0.13; length of subgenital plate (SL) ♀ 0.29–0.34.</p><fig id="F2" position="float" orientation="portrait"><label>Figures 11–20.</label><caption><p><italic><tp:taxon-name><tp:taxon-name-part taxon-name-part-type="genus" reg="Trioza">Trioza</tp:taxon-name-part><tp:taxon-name-part taxon-name-part-type="species" reg="alifumosa">alifumosa</tp:taxon-name-part></tp:taxon-name></italic>. <bold>11</bold> lateral habitus of female <bold>12</bold> lateral habitus of male <bold>13</bold> dorsal habitus of male <bold>14</bold> dorsal habitus of female <bold>15</bold> head of female, dorsal view <bold>16</bold> head of male, dorsal view <bold>17</bold> wing of male <bold>18</bold> mesotibia of male <bold>19</bold> terminalia of female, lateral view of left side <bold>20</bold> terminalia of male, lateral view of left side. Abbreviations: aed = aedeagus, par = paramere, ptg = proctiger, sgp = subgenital plate. Scale bars: 1 mm (<bold>11–17</bold>); 0.5 mm (<bold>18</bold>); 0.25 mm (<bold>19, 20</bold>).</p></caption><graphic xmlns:xlink="http://www.w3.org/1999/xlink" xlink:href="zookeys-811-091-g002.jpg" position="float" orientation="portrait" xlink:type="simple" id="oo_253779.jpg"/></fig></tp:treatment-sec><tp:treatment-sec sec-type="description" id="SECID0EQDAE"><title>Description.</title><p>This psyllid can be identified by the following combination of characters: habitus as in Figures <xref ref-type="fig" rid="F2">11–14</xref>, with a dark brown colour, fore wings with an infuscate spot in the apical costal cell as in Figures <xref ref-type="fig" rid="F2">13</xref>, <xref ref-type="fig" rid="F2">17</xref>, female proctiger short and bearing setae on the subgenital plate (Figure <xref ref-type="fig" rid="F2">19</xref>); male parameres elongate, slightly back-turned apically and bearing setae (Figure <xref ref-type="fig" rid="F2">20</xref>). Both this species and <italic><tp:taxon-name><tp:taxon-name-part taxon-name-part-type="genus" reg="Trioza">T.</tp:taxon-name-part><tp:taxon-name-part taxon-name-part-type="species" reg="alipellucida">alipellucida</tp:taxon-name-part></tp:taxon-name></italic> Klyver, 1932, were described from material collected on <italic><tp:taxon-name><tp:taxon-name-part taxon-name-part-type="genus" reg="Metrosideros">Metrosideros</tp:taxon-name-part><tp:taxon-name-part taxon-name-part-type="species" reg="collina">collina</tp:taxon-name-part></tp:taxon-name></italic>. The evenly dark colouration of the dorsal surface and head, the presence of an infuscate spot in the apical costal cell (c+sc), the rounded but elongated shape of the aedeagus, the elongated shape of the male proctiger and the slightly back-turned parameres lead us to place it in <italic><tp:taxon-name><tp:taxon-name-part taxon-name-part-type="genus" reg="Trioza">T.</tp:taxon-name-part><tp:taxon-name-part taxon-name-part-type="species" reg="alifumosa">alifumosa</tp:taxon-name-part></tp:taxon-name></italic>. <italic><tp:taxon-name><tp:taxon-name-part taxon-name-part-type="genus" reg="Trioza">Trioza</tp:taxon-name-part><tp:taxon-name-part taxon-name-part-type="species" reg="alipellucida">alipellucida</tp:taxon-name-part></tp:taxon-name></italic> differs from <italic><tp:taxon-name><tp:taxon-name-part taxon-name-part-type="genus" reg="Trioza">T.</tp:taxon-name-part><tp:taxon-name-part taxon-name-part-type="species" reg="alifumosa">alifumosa</tp:taxon-name-part></tp:taxon-name></italic> by most specimens having a wide lighter brown stripe on the pronotum, not having an infuscate spot at the base of the forewing, and for a shorter male proctiger associated with parameres that are not as back-turned. The morphological distinction between <italic><tp:taxon-name><tp:taxon-name-part taxon-name-part-type="genus" reg="Trioza">T.</tp:taxon-name-part><tp:taxon-name-part taxon-name-part-type="species" reg="alifumosa">alifumosa</tp:taxon-name-part></tp:taxon-name></italic> and <italic><tp:taxon-name><tp:taxon-name-part taxon-name-part-type="genus" reg="Trioza">T.</tp:taxon-name-part><tp:taxon-name-part taxon-name-part-type="species" reg="zimmermani">zimmermani</tp:taxon-name-part></tp:taxon-name></italic> appears more immediate, with the latter presenting light stripes dorsally on a dark brown abdomen and having hyaline wings without any dark spot in the cell c+sc (<xref ref-type="bibr" rid="B60">Tuthill 1942</xref>).</p></tp:treatment-sec><tp:treatment-sec><!--Section generated to contain objects referenced in tp:taxon-treatment.--><fig id="F4" position="float" orientation="portrait"><label>Figures 22–29.</label><caption><p>Wings, schematic. <bold>22</bold><italic><tp:taxon-name><tp:taxon-name-part taxon-name-part-type="genus" reg="Leptynoptera">Leptynoptera</tp:taxon-name-part><tp:taxon-name-part taxon-name-part-type="species" reg="sulfurea">sulfurea</tp:taxon-name-part></tp:taxon-name></italic> (after <xref ref-type="bibr" rid="B12">Crawford 1919</xref>) <bold>23</bold><italic><tp:taxon-name><tp:taxon-name-part taxon-name-part-type="genus" reg="Syntomoza">Syntomoza</tp:taxon-name-part><tp:taxon-name-part taxon-name-part-type="species" reg="tahuata">tahuata</tp:taxon-name-part></tp:taxon-name></italic> (from slide-mounted Rarotonga specimen) <bold>24</bold><tp:taxon-name><tp:taxon-name-part taxon-name-part-type="genus" reg="Trioza">Trioza</tp:taxon-name-part><tp:taxon-name-part taxon-name-part-type="uncertainty-rank">cf.</tp:taxon-name-part><tp:taxon-name-part taxon-name-part-type="species" reg="zimmermani">zimmermani</tp:taxon-name-part></tp:taxon-name> (from photograph of Rarotonga specimen by G. McCormack) <bold>25</bold><italic><tp:taxon-name><tp:taxon-name-part taxon-name-part-type="genus" reg="Heteropsylla">Heteropsylla</tp:taxon-name-part><tp:taxon-name-part taxon-name-part-type="species" reg="cubana">cubana</tp:taxon-name-part></tp:taxon-name></italic> (after Tuthill 1959) <bold>26</bold><italic><tp:taxon-name><tp:taxon-name-part taxon-name-part-type="genus" reg="Trioza">Trioza</tp:taxon-name-part><tp:taxon-name-part taxon-name-part-type="species" reg="alifumosa">alifumosa</tp:taxon-name-part></tp:taxon-name></italic> (from slide-mounted Rarotonga specimen) <bold>27</bold><italic><tp:taxon-name><tp:taxon-name-part taxon-name-part-type="genus" reg="Trioza">Trioza</tp:taxon-name-part><tp:taxon-name-part taxon-name-part-type="species" reg="zimmermani">zimmermani</tp:taxon-name-part></tp:taxon-name></italic> (after <xref ref-type="bibr" rid="B60">Tuthill 1942</xref>) <bold>28</bold><italic><tp:taxon-name><tp:taxon-name-part taxon-name-part-type="genus" reg="Mesohomotoma">Mesohomotoma</tp:taxon-name-part><tp:taxon-name-part taxon-name-part-type="species" reg="hibisci">hibisci</tp:taxon-name-part></tp:taxon-name></italic> (after <xref ref-type="bibr" rid="B17">Froggatt 1901</xref>) <bold>29</bold><italic><tp:taxon-name><tp:taxon-name-part taxon-name-part-type="genus" reg="Trioza">Trioza</tp:taxon-name-part><tp:taxon-name-part taxon-name-part-type="species" reg="vitiensis">vitiensis</tp:taxon-name-part></tp:taxon-name></italic> (after <xref ref-type="bibr" rid="B32">Klyver 1932</xref>). Scale bar: 1 mm.</p></caption><graphic xmlns:xlink="http://www.w3.org/1999/xlink" xlink:href="zookeys-811-091-g004.jpg" position="float" orientation="portrait" xlink:type="simple" id="oo_253781.jpg"/></fig></tp:treatment-sec><ref-list><ref id="B12"><mixed-citation xmlns:xlink="http://www.w3.org/1999/xlink" xlink:type="simple"><person-group><name name-style="western"><surname>Crawford</surname><given-names>DL</given-names></name></person-group> (<year>1919</year>) <article-title>The jumping plant lice of the Palaeotropics and the South Pacific Islands – Family <tp:taxon-name><tp:taxon-name-part taxon-name-part-type="family">Psyllidae</tp:taxon-name-part></tp:taxon-name>, or <tp:taxon-name><tp:taxon-name-part taxon-name-part-type="family">Chermidae</tp:taxon-name-part></tp:taxon-name>, <tp:taxon-name><tp:taxon-name-part taxon-name-part-type="suborder">Homoptera</tp:taxon-name-part></tp:taxon-name>.</article-title><source>Philippine Journal of Science</source><volume>15</volume>: <fpage>139</fpage>–<lpage>207</lpage>. <ext-link xlink:type="simple" ext-link-type="doi" xlink:href="10.5962/bhl.part.11765">https://doi.org/10.5962/bhl.part.11765</ext-link></mixed-citation></ref><ref id="B60"><mixed-citation xmlns:xlink="http://www.w3.org/1999/xlink" xlink:type="simple"><person-group><name name-style="western"><surname>Tuthill</surname><given-names>LD</given-names></name></person-group> (<year>1942</year>) <article-title><tp:taxon-name><tp:taxon-name-part taxon-name-part-type="family">Psyllidae</tp:taxon-name-part></tp:taxon-name> from Rapa, the Caroline, Society, and Austral Islands (<tp:taxon-name><tp:taxon-name-part taxon-name-part-type="suborder">Homoptera</tp:taxon-name-part></tp:taxon-name>). Occasional Papers of Bernice P.</article-title><source>Bishop Museum, Honolulu, Hawaii</source><volume>17</volume>(<issue>6</issue>): <fpage>71</fpage>–<lpage>78</lpage>.</mixed-citation></ref><ref id="B17"><mixed-citation xmlns:xlink="http://www.w3.org/1999/xlink" xlink:type="simple"><person-group><name name-style="western"><surname>Froggatt</surname><given-names>WW</given-names></name></person-group> (<year>1901</year>) <article-title>Australian <tp:taxon-name><tp:taxon-name-part taxon-name-part-type="family">Psyllidae</tp:taxon-name-part></tp:taxon-name>. Part II.</article-title><source>Proceedings of the Linnean Society of New South Wales</source><volume>26</volume>: <fpage>242</fpage>–<lpage>298</lpage>.</mixed-citation></ref><ref id="B32"><mixed-citation xmlns:xlink="http://www.w3.org/1999/xlink" xlink:type="simple"><person-group><name name-style="western"><surname>Klyver</surname><given-names>FD</given-names></name></person-group> (<year>1932</year>) <article-title><italic><tp:taxon-name><tp:taxon-name-part taxon-name-part-type="genus">Anomoterga</tp:taxon-name-part><tp:taxon-name-part taxon-name-part-type="species">tahuata</tp:taxon-name-part></tp:taxon-name></italic>, new genus and new species, and other <tp:taxon-name><tp:taxon-name-part taxon-name-part-type="family">Chermidae</tp:taxon-name-part></tp:taxon-name> from the Marquesas. Bulletin of the B.H.P.</article-title><source>Bishop Museum</source><volume>98</volume>: <fpage>93</fpage>–<lpage>101</lpage>.</mixed-citation></ref></ref-list></tp:taxon-treatment>
