# Supplementary material for: An annotated checklist of the Cook Islands psyllids with keys to the species and two new records (Hemiptera, Psylloidea)
Source: Zookeys. 2018 Dec 31;(811):91–108. doi: 10.3897/zookeys.811.28829 (PMC6323108; doi:10.3897/zookeys.811.28829)
Supplement: XML Treatment for Mesohomotoma hibisci [file zookeys.811.28829-treatment3.xml]

<!DOCTYPE tp:taxon-treatment
  PUBLIC "-//TaxonX//DTD Taxonomic Treatment Publishing DTD v0 20100105//EN" "tax-treatment-NSO.dtd">
<tp:taxon-treatment xmlns:tp="http://www.plazi.org/taxpub"><tp:treatment-meta><kwd-group><label>Taxon classification</label><kwd><named-content xmlns:xlink="http://www.w3.org/1999/xlink" content-type="kingdom">Animalia</named-content></kwd><kwd><named-content xmlns:xlink="http://www.w3.org/1999/xlink" content-type="order">Hemiptera</named-content></kwd><kwd><named-content xmlns:xlink="http://www.w3.org/1999/xlink" content-type="family">Carsidaridae</named-content></kwd></kwd-group><mixed-citation publication-type="journal"><person-group><name><surname>Martoni</surname><given-names>Francesco</given-names></name><name><surname>Brown</surname><given-names>Samuel D. J.</given-names></name></person-group><article-title>An annotated checklist of the Cook Islands psyllids with keys to the species and two new records (<tp:taxon-name><tp:taxon-name-part taxon-name-part-type="order">Hemiptera</tp:taxon-name-part></tp:taxon-name>, <tp:taxon-name><tp:taxon-name-part taxon-name-part-type="superfamily">Psylloidea</tp:taxon-name-part></tp:taxon-name>)</article-title><source>Zookeys</source><day>31</day><month>12</month><year>2018</year><volume>2018</volume><issue>811</issue><fpage>91</fpage><lpage>108</lpage><pub-id pub-id-type="doi">10.3897/zookeys.811.28829</pub-id></mixed-citation></tp:treatment-meta><tp:nomenclature><tp:taxon-name>
              <tp:taxon-name-part taxon-name-part-type="genus" reg="Mesohomotoma">Mesohomotoma</tp:taxon-name-part>
              <tp:taxon-name-part taxon-name-part-type="species" reg="hibisci">hibisci</tp:taxon-name-part>
            </tp:taxon-name><tp:taxon-authority>(Froggatt, 1901)</tp:taxon-authority><xref ref-type="fig" rid="F3">Figures 21</xref><xref ref-type="fig" rid="F4">, 28</xref><tp:nomenclature-citation-list><tp:nomenclature-citation><tp:taxon-name>
                  <tp:taxon-name-part taxon-name-part-type="genus" reg="Tyora">Tyora</tp:taxon-name-part>
                  <tp:taxon-name-part taxon-name-part-type="species" reg="hibisci">hibisci</tp:taxon-name-part>
                </tp:taxon-name><comment>Froggatt, 1901: 287.</comment></tp:nomenclature-citation><tp:nomenclature-citation><tp:taxon-name>
                  <tp:taxon-name-part taxon-name-part-type="genus" reg="Udamostigma">Udamostigma</tp:taxon-name-part>
                  <tp:taxon-name-part taxon-name-part-type="species" reg="hibisci">hibisci</tp:taxon-name-part>
                </tp:taxon-name><comment>(Froggatt); Enderlein 1910: 138.</comment></tp:nomenclature-citation><tp:nomenclature-citation><tp:taxon-name>
                  <tp:taxon-name-part taxon-name-part-type="genus" reg="Mesohomotoma">Mesohomotoma</tp:taxon-name-part>
                  <tp:taxon-name-part taxon-name-part-type="species" reg="hibisci">hibisci</tp:taxon-name-part>
                </tp:taxon-name><comment>(Froggatt); Crawford 1925: 32.</comment></tp:nomenclature-citation></tp:nomenclature-citation-list></tp:nomenclature><tp:treatment-sec sec-type="distribution" id="SECID0E1JAE"><title>Distribution.</title><p>Reported on the Cook Islands by <xref ref-type="bibr" rid="B21">Hodkinson (1983)</xref>. Known from Rarotonga and Mangaia. Other locations include: Australia (<xref ref-type="bibr" rid="B29">Hollis 2004</xref>), Africa [Cameroon, Democratic Republic of the Congo, Kenya, Madagascar, Seychelles, South Africa, Tanzania, Uganda and Zimbabwe (<xref ref-type="bibr" rid="B63">Yana et al. 2015</xref>; <xref ref-type="bibr" rid="B6">Burckhardt and Van Harten 2006</xref>)], Asia [Chagos archipelago, China, India, Japan, Malaya, Malaysia, Mauritius, Philippines, Ryukyu Islands, Singapore, Yemen (<xref ref-type="bibr" rid="B21">Hodkinson 1983</xref>, <xref ref-type="bibr" rid="B22">Hodkinson 1986</xref>, <xref ref-type="bibr" rid="B6">Burckhardt and Van Harten 2006</xref>, <xref ref-type="bibr" rid="B48">Percy 2017</xref>)], Pacific Islands [Bismarck Archipelago, Caroline Islands, Fiji, French Polynesia (Australs, Societies, Marquesas), Gilbert Islands, New Caledonia, Palau, Tonga, Solomon Islands, Vanuatu (<xref ref-type="bibr" rid="B21">Hodkinson 1983</xref>)].</p></tp:treatment-sec><tp:treatment-sec sec-type="host" id="SECID0EELAE"><title>Host plant.</title><p><italic><tp:taxon-name><tp:taxon-name-part taxon-name-part-type="genus" reg="Hibiscus">Hibiscus</tp:taxon-name-part></tp:taxon-name></italic> species, especially <italic><tp:taxon-name><tp:taxon-name-part taxon-name-part-type="genus" reg="Hibiscus">H.</tp:taxon-name-part><tp:taxon-name-part taxon-name-part-type="species" reg="tiliaceus">tiliaceus</tp:taxon-name-part></tp:taxon-name></italic> L. (<tp:taxon-name><tp:taxon-name-part taxon-name-part-type="family">Malvaceae</tp:taxon-name-part></tp:taxon-name>).</p></tp:treatment-sec><tp:treatment-sec sec-type="Common name" id="SECID0EBMAE"><title>Common name.</title><p><tp:taxon-name><tp:taxon-name-part taxon-name-part-type="genus" reg="Hibiscus">Hibiscus</tp:taxon-name-part></tp:taxon-name> (woolly) psyllid (<xref ref-type="bibr" rid="B13">David Hockings 2013</xref>).</p></tp:treatment-sec><tp:treatment-sec sec-type="remarks" id="SECID0ERMAE"><title>Remarks.</title><p>the genus <italic><tp:taxon-name><tp:taxon-name-part taxon-name-part-type="genus" reg="Mesohomotoma">Mesohomotoma</tp:taxon-name-part></tp:taxon-name></italic> Kuwayama was reviewed by <xref ref-type="bibr" rid="B28">Hollis (1987)</xref>. The species included in the genus have a lot of variation between populations, and subtle differences between species. Although <xref ref-type="bibr" rid="B28">Hollis (1987)</xref> suspected all nominal taxa may represent a single species, he did not formally synonymise them, recommending that further research into their biology and hostplants be undertaken to further investigate species boundaries in the genus. This species breeds in the tips of <italic><tp:taxon-name><tp:taxon-name-part taxon-name-part-type="genus" reg="Hibiscus">Hibiscus</tp:taxon-name-part><tp:taxon-name-part taxon-name-part-type="species" reg="tiliaceus">tiliaceus</tp:taxon-name-part></tp:taxon-name></italic> branches. The nymphs produce filamentous exudates, which forms a woolly coating on the leaves and stem of the plant (Figure <xref ref-type="fig" rid="F3">21</xref>). <italic><tp:taxon-name><tp:taxon-name-part taxon-name-part-type="genus" reg="Mesohomotoma">Mesohomotoma</tp:taxon-name-part><tp:taxon-name-part taxon-name-part-type="species" reg="hibisci">hibisci</tp:taxon-name-part></tp:taxon-name></italic> is considered a pest (<xref ref-type="bibr" rid="B13">David Hockings 2013</xref>).</p><fig id="F3" position="float" orientation="portrait"><label>Figure 21.</label><caption><p><italic><tp:taxon-name><tp:taxon-name-part taxon-name-part-type="genus" reg="Mesohomotoma">Mesohomotoma</tp:taxon-name-part><tp:taxon-name-part taxon-name-part-type="species" reg="hibisci">hibisci</tp:taxon-name-part></tp:taxon-name></italic> nymphs and adult on <italic><tp:taxon-name><tp:taxon-name-part taxon-name-part-type="genus" reg="Hibiscus">Hibiscus</tp:taxon-name-part><tp:taxon-name-part taxon-name-part-type="species" reg="tiliaceus">tiliaceus</tp:taxon-name-part></tp:taxon-name></italic> on Rarotonga, showing white waxy exudates formed by the nymphs.</p></caption><graphic xmlns:xlink="http://www.w3.org/1999/xlink" xlink:href="zookeys-811-091-g003.jpg" position="float" orientation="portrait" xlink:type="simple" id="oo_253780.jpg"/></fig></tp:treatment-sec><tp:treatment-sec><!--Section generated to contain objects referenced in tp:taxon-treatment.--><fig id="F4" position="float" orientation="portrait"><label>Figures 22–29.</label><caption><p>Wings, schematic. <bold>22</bold><italic><tp:taxon-name><tp:taxon-name-part taxon-name-part-type="genus" reg="Leptynoptera">Leptynoptera</tp:taxon-name-part><tp:taxon-name-part taxon-name-part-type="species" reg="sulfurea">sulfurea</tp:taxon-name-part></tp:taxon-name></italic> (after <xref ref-type="bibr" rid="B12">Crawford 1919</xref>) <bold>23</bold><italic><tp:taxon-name><tp:taxon-name-part taxon-name-part-type="genus" reg="Syntomoza">Syntomoza</tp:taxon-name-part><tp:taxon-name-part taxon-name-part-type="species" reg="tahuata">tahuata</tp:taxon-name-part></tp:taxon-name></italic> (from slide-mounted Rarotonga specimen) <bold>24</bold><tp:taxon-name><tp:taxon-name-part taxon-name-part-type="genus" reg="Trioza">Trioza</tp:taxon-name-part><tp:taxon-name-part taxon-name-part-type="uncertainty-rank">cf.</tp:taxon-name-part><tp:taxon-name-part taxon-name-part-type="species" reg="zimmermani">zimmermani</tp:taxon-name-part></tp:taxon-name> (from photograph of Rarotonga specimen by G. McCormack) <bold>25</bold><italic><tp:taxon-name><tp:taxon-name-part taxon-name-part-type="genus" reg="Heteropsylla">Heteropsylla</tp:taxon-name-part><tp:taxon-name-part taxon-name-part-type="species" reg="cubana">cubana</tp:taxon-name-part></tp:taxon-name></italic> (after Tuthill 1959) <bold>26</bold><italic><tp:taxon-name><tp:taxon-name-part taxon-name-part-type="genus" reg="Trioza">Trioza</tp:taxon-name-part><tp:taxon-name-part taxon-name-part-type="species" reg="alifumosa">alifumosa</tp:taxon-name-part></tp:taxon-name></italic> (from slide-mounted Rarotonga specimen) <bold>27</bold><italic><tp:taxon-name><tp:taxon-name-part taxon-name-part-type="genus" reg="Trioza">Trioza</tp:taxon-name-part><tp:taxon-name-part taxon-name-part-type="species" reg="zimmermani">zimmermani</tp:taxon-name-part></tp:taxon-name></italic> (after <xref ref-type="bibr" rid="B60">Tuthill 1942</xref>) <bold>28</bold><italic><tp:taxon-name><tp:taxon-name-part taxon-name-part-type="genus" reg="Mesohomotoma">Mesohomotoma</tp:taxon-name-part><tp:taxon-name-part taxon-name-part-type="species" reg="hibisci">hibisci</tp:taxon-name-part></tp:taxon-name></italic> (after <xref ref-type="bibr" rid="B17">Froggatt 1901</xref>) <bold>29</bold><italic><tp:taxon-name><tp:taxon-name-part taxon-name-part-type="genus" reg="Trioza">Trioza</tp:taxon-name-part><tp:taxon-name-part taxon-name-part-type="species" reg="vitiensis">vitiensis</tp:taxon-name-part></tp:taxon-name></italic> (after <xref ref-type="bibr" rid="B32">Klyver 1932</xref>). Scale bar: 1 mm.</p></caption><graphic xmlns:xlink="http://www.w3.org/1999/xlink" xlink:href="zookeys-811-091-g004.jpg" position="float" orientation="portrait" xlink:type="simple" id="oo_253781.jpg"/></fig></tp:treatment-sec><ref-list><ref id="B12"><mixed-citation xmlns:xlink="http://www.w3.org/1999/xlink" xlink:type="simple"><person-group><name name-style="western"><surname>Crawford</surname><given-names>DL</given-names></name></person-group> (<year>1919</year>) <article-title>The jumping plant lice of the Palaeotropics and the South Pacific Islands – Family <tp:taxon-name><tp:taxon-name-part taxon-name-part-type="family">Psyllidae</tp:taxon-name-part></tp:taxon-name>, or <tp:taxon-name><tp:taxon-name-part taxon-name-part-type="family">Chermidae</tp:taxon-name-part></tp:taxon-name>, <tp:taxon-name><tp:taxon-name-part taxon-name-part-type="suborder">Homoptera</tp:taxon-name-part></tp:taxon-name>.</article-title><source>Philippine Journal of Science</source><volume>15</volume>: <fpage>139</fpage>–<lpage>207</lpage>. <ext-link xlink:type="simple" ext-link-type="doi" xlink:href="10.5962/bhl.part.11765">https://doi.org/10.5962/bhl.part.11765</ext-link></mixed-citation></ref><ref id="B60"><mixed-citation xmlns:xlink="http://www.w3.org/1999/xlink" xlink:type="simple"><person-group><name name-style="western"><surname>Tuthill</surname><given-names>LD</given-names></name></person-group> (<year>1942</year>) <article-title><tp:taxon-name><tp:taxon-name-part taxon-name-part-type="family">Psyllidae</tp:taxon-name-part></tp:taxon-name> from Rapa, the Caroline, Society, and Austral Islands (<tp:taxon-name><tp:taxon-name-part taxon-name-part-type="suborder">Homoptera</tp:taxon-name-part></tp:taxon-name>). Occasional Papers of Bernice P.</article-title><source>Bishop Museum, Honolulu, Hawaii</source><volume>17</volume>(<issue>6</issue>): <fpage>71</fpage>–<lpage>78</lpage>.</mixed-citation></ref><ref id="B17"><mixed-citation xmlns:xlink="http://www.w3.org/1999/xlink" xlink:type="simple"><person-group><name name-style="western"><surname>Froggatt</surname><given-names>WW</given-names></name></person-group> (<year>1901</year>) <article-title>Australian <tp:taxon-name><tp:taxon-name-part taxon-name-part-type="family">Psyllidae</tp:taxon-name-part></tp:taxon-name>. Part II.</article-title><source>Proceedings of the Linnean Society of New South Wales</source><volume>26</volume>: <fpage>242</fpage>–<lpage>298</lpage>.</mixed-citation></ref><ref id="B32"><mixed-citation xmlns:xlink="http://www.w3.org/1999/xlink" xlink:type="simple"><person-group><name name-style="western"><surname>Klyver</surname><given-names>FD</given-names></name></person-group> (<year>1932</year>) <article-title><italic><tp:taxon-name><tp:taxon-name-part taxon-name-part-type="genus">Anomoterga</tp:taxon-name-part><tp:taxon-name-part taxon-name-part-type="species">tahuata</tp:taxon-name-part></tp:taxon-name></italic>, new genus and new species, and other <tp:taxon-name><tp:taxon-name-part taxon-name-part-type="family">Chermidae</tp:taxon-name-part></tp:taxon-name> from the Marquesas. Bulletin of the B.H.P.</article-title><source>Bishop Museum</source><volume>98</volume>: <fpage>93</fpage>–<lpage>101</lpage>.</mixed-citation></ref><ref id="B21"><mixed-citation xmlns:xlink="http://www.w3.org/1999/xlink" xlink:type="simple"><person-group><name name-style="western"><surname>Hodkinson</surname><given-names>ID</given-names></name></person-group> (<year>1983</year>) <article-title>The psyllids (<tp:taxon-name><tp:taxon-name-part taxon-name-part-type="suborder">Homoptera</tp:taxon-name-part></tp:taxon-name>: <tp:taxon-name><tp:taxon-name-part taxon-name-part-type="superfamily">Psylloidea</tp:taxon-name-part></tp:taxon-name>) of the Austro-Oriental, Pacific and Hawaiian zoogeographical realms: an annotated check list.</article-title><source>Journal of Natural History</source><volume>17</volume>: <fpage>341</fpage>–<lpage>377</lpage>. <ext-link xlink:type="simple" ext-link-type="doi" xlink:href="10.1080/00222938300770251">https://doi.org/10.1080/00222938300770251</ext-link></mixed-citation></ref><ref id="B29"><mixed-citation xmlns:xlink="http://www.w3.org/1999/xlink" xlink:type="simple"><person-group><name name-style="western"><surname>Hollis</surname><given-names>D</given-names></name></person-group> (<year>2004</year>) <source>Australian <tp:taxon-name><tp:taxon-name-part taxon-name-part-type="superfamily">Psylloidea</tp:taxon-name-part></tp:taxon-name>. Jumping plantlice and lerp insects.</source><publisher-name>Australian Biological Resources Study</publisher-name>, <publisher-loc>Canberra (Australia)</publisher-loc>, <size units="page">216 pp</size>.</mixed-citation></ref><ref id="B63"><mixed-citation xmlns:xlink="http://www.w3.org/1999/xlink" xlink:type="simple"><person-group><name name-style="western"><surname>Yana</surname><given-names>W</given-names></name><name name-style="western"><surname>Mveyo Ndankeu</surname><given-names>YP</given-names></name><name name-style="western"><surname>Dzokou</surname><given-names>VJ</given-names></name><name name-style="western"><surname>Tamesse</surname><given-names>JL</given-names></name></person-group> (<year>2015</year>) <article-title>Jumping plant lice of the family <tp:taxon-name><tp:taxon-name-part taxon-name-part-type="family">Carsidaridae</tp:taxon-name-part></tp:taxon-name> (<tp:taxon-name><tp:taxon-name-part taxon-name-part-type="order">Hemiptera</tp:taxon-name-part></tp:taxon-name>: <tp:taxon-name><tp:taxon-name-part taxon-name-part-type="superfamily">Psylloidea</tp:taxon-name-part></tp:taxon-name>) from Cameroon: taxonomic, faunistic, phenology and host plants.</article-title><source>Journal of Biodiversity and Environmental Sciences</source><volume>6</volume>(<issue>6</issue>): <fpage>1</fpage>–<lpage>20</lpage>.</mixed-citation></ref><ref id="B6"><mixed-citation xmlns:xlink="http://www.w3.org/1999/xlink" xlink:type="simple"><person-group><name name-style="western"><surname>Burckhardt</surname><given-names>D</given-names></name><name name-style="western"><surname>Van Harten</surname><given-names>A</given-names></name></person-group> (<year>2006</year>) <article-title>Jumping plant-lice (<tp:taxon-name><tp:taxon-name-part taxon-name-part-type="class">Insecta</tp:taxon-name-part></tp:taxon-name>: <tp:taxon-name><tp:taxon-name-part taxon-name-part-type="order">Hemiptera</tp:taxon-name-part></tp:taxon-name>: <tp:taxon-name><tp:taxon-name-part taxon-name-part-type="superfamily">Psylloidea</tp:taxon-name-part></tp:taxon-name>) of Yemen.</article-title><source>Fauna of Arabia</source><volume>21</volume>: <fpage>189</fpage>–<lpage>216</lpage>.</mixed-citation></ref><ref id="B22"><mixed-citation xmlns:xlink="http://www.w3.org/1999/xlink" xlink:type="simple"><person-group><name name-style="western"><surname>Hodkinson</surname><given-names>ID</given-names></name></person-group> (<year>1986</year>) <article-title>The psyllids (<tp:taxon-name><tp:taxon-name-part taxon-name-part-type="suborder">Homoptera</tp:taxon-name-part></tp:taxon-name>: <tp:taxon-name><tp:taxon-name-part taxon-name-part-type="superfamily">Psylloidea</tp:taxon-name-part></tp:taxon-name>) of the Oriental Zoogeographical Region: an annotated check-list.</article-title><source>Journal of Natural History</source><volume>20</volume>: <fpage>299</fpage>–<lpage>357</lpage>. <ext-link xlink:type="simple" ext-link-type="doi" xlink:href="10.1080/00222938600770251">https://doi.org/10.1080/00222938600770251</ext-link></mixed-citation></ref><ref id="B48"><mixed-citation xmlns:xlink="http://www.w3.org/1999/xlink" xlink:type="simple"><person-group><name name-style="western"><surname>Percy</surname><given-names>DM</given-names></name></person-group> (<year>2017</year>) <article-title>Making the most of your host: the <italic><tp:taxon-name><tp:taxon-name-part taxon-name-part-type="genus">Metrosideros</tp:taxon-name-part></tp:taxon-name></italic>-feeding psyllids (<tp:taxon-name><tp:taxon-name-part taxon-name-part-type="order">Hemiptera</tp:taxon-name-part></tp:taxon-name>: <tp:taxon-name><tp:taxon-name-part taxon-name-part-type="superfamily">Psylloidea</tp:taxon-name-part></tp:taxon-name>) of the Hawaiian Islands.</article-title><source>ZooKeys</source><volume>649</volume>: <fpage>1</fpage>–<lpage>163</lpage>. <ext-link xlink:type="simple" ext-link-type="doi" xlink:href="10.3897/zookeys.649.10213">https://doi.org/10.3897/zookeys.649.10213</ext-link></mixed-citation></ref><ref id="B13"><mixed-citation xmlns:xlink="http://www.w3.org/1999/xlink" xlink:type="simple"><person-group><name name-style="western"><surname>David Hockings</surname><given-names>F</given-names></name></person-group> (<year>2013</year>) Pests, Diseases and Beneficials: Friends and Foes of Australian Gardens. CSIRO Publishing, 280 pp.</mixed-citation></ref><ref id="B28"><mixed-citation xmlns:xlink="http://www.w3.org/1999/xlink" xlink:type="simple"><person-group><name name-style="western"><surname>Hollis</surname><given-names>D</given-names></name></person-group> (<year>1987</year>) <article-title>A review of the <tp:taxon-name><tp:taxon-name-part taxon-name-part-type="order">Malvales</tp:taxon-name-part></tp:taxon-name>-feeding psyllid family <tp:taxon-name><tp:taxon-name-part taxon-name-part-type="family">Carsidaridae</tp:taxon-name-part></tp:taxon-name> (<tp:taxon-name><tp:taxon-name-part taxon-name-part-type="suborder">Homoptera</tp:taxon-name-part></tp:taxon-name>).</article-title><source>Bulletin of the British Museum (Natural History), Entomology Series</source><volume>56</volume>: <fpage>87</fpage>–<lpage>127</lpage>.</mixed-citation></ref></ref-list></tp:taxon-treatment>
