# Supplementary material for: An annotated checklist of the Cook Islands psyllids with keys to the species and two new records (Hemiptera, Psylloidea)
Source: Zookeys. 2018 Dec 31;(811):91–108. doi: 10.3897/zookeys.811.28829 (PMC6323108; doi:10.3897/zookeys.811.28829)
Supplement: XML Treatment for Heteropsylla cubana [file zookeys.811.28829-treatment5.xml]

<!DOCTYPE tp:taxon-treatment
  PUBLIC "-//TaxonX//DTD Taxonomic Treatment Publishing DTD v0 20100105//EN" "tax-treatment-NSO.dtd">
<tp:taxon-treatment xmlns:tp="http://www.plazi.org/taxpub"><tp:treatment-meta><kwd-group><label>Taxon classification</label><kwd><named-content xmlns:xlink="http://www.w3.org/1999/xlink" content-type="kingdom">Animalia</named-content></kwd><kwd><named-content xmlns:xlink="http://www.w3.org/1999/xlink" content-type="order">Hemiptera</named-content></kwd><kwd><named-content xmlns:xlink="http://www.w3.org/1999/xlink" content-type="family">Psyllidae</named-content></kwd></kwd-group><mixed-citation publication-type="journal"><person-group><name><surname>Martoni</surname><given-names>Francesco</given-names></name><name><surname>Brown</surname><given-names>Samuel D. J.</given-names></name></person-group><article-title>An annotated checklist of the Cook Islands psyllids with keys to the species and two new records (<tp:taxon-name><tp:taxon-name-part taxon-name-part-type="order">Hemiptera</tp:taxon-name-part></tp:taxon-name>, <tp:taxon-name><tp:taxon-name-part taxon-name-part-type="superfamily">Psylloidea</tp:taxon-name-part></tp:taxon-name>)</article-title><source>Zookeys</source><day>31</day><month>12</month><year>2018</year><volume>2018</volume><issue>811</issue><fpage>91</fpage><lpage>108</lpage><pub-id pub-id-type="doi">10.3897/zookeys.811.28829</pub-id></mixed-citation></tp:treatment-meta><tp:nomenclature><tp:taxon-name>
              <tp:taxon-name-part taxon-name-part-type="genus" reg="Heteropsylla">Heteropsylla</tp:taxon-name-part>
              <tp:taxon-name-part taxon-name-part-type="species" reg="cubana">cubana</tp:taxon-name-part>
            </tp:taxon-name><tp:taxon-authority>Crawford, 1914</tp:taxon-authority><xref ref-type="fig" rid="F4">Figure 25</xref><tp:nomenclature-citation-list><tp:nomenclature-citation><tp:taxon-name>
                  <tp:taxon-name-part taxon-name-part-type="genus" reg="Heteropsylla">Heteropsylla</tp:taxon-name-part>
                  <tp:taxon-name-part taxon-name-part-type="species" reg="cubana">cubana</tp:taxon-name-part>
                </tp:taxon-name><comment>Crawford, 1914.</comment></tp:nomenclature-citation></tp:nomenclature-citation-list></tp:nomenclature><tp:treatment-sec sec-type="distribution" id="SECID0E2UAE"><title>Distribution.</title><p>Reported on the Cook Islands by <xref ref-type="bibr" rid="B21">Hodkinson (1983)</xref>. Known only from Rarotonga. Other locations include: Australia (<xref ref-type="bibr" rid="B40">Muddiman et al. 1992</xref>), America [Bahamas, Bermuda, Brazil , Central America, Chile, Colombia, Costa Rica, Cuba, Dominican Republic, Ecuador, El Salvador, Guatemala, Jamaica, Mexico, Nicaragua, Panama, Peru, Suriname, Trinidad and Tobago, USA (<xref ref-type="bibr" rid="B4">Brown and Hodkinson 1988</xref>, <xref ref-type="bibr" rid="B7">Burckhardt and Queiroz 2012</xref>, <xref ref-type="bibr" rid="B26">Hodkinson and White 1981</xref>, <xref ref-type="bibr" rid="B23">Hodkinson 1988</xref>, <xref ref-type="bibr" rid="B24">Hodkinson and Muddiman 1993</xref>, <xref ref-type="bibr" rid="B40">Muddiman et al. 1992</xref>, <xref ref-type="bibr" rid="B44">Olivares and Burckhardt 2002</xref>, <xref ref-type="bibr" rid="B47">Percy et al. 2012</xref>)], Africa [Burundi, Cameroon, Kenya, KwaZulu-Natal, Mauritius, Mpumalanga, Reunion, Tanzania, Uganda, Zimbabwe (<xref ref-type="bibr" rid="B16">FAO 1994</xref>, <xref ref-type="bibr" rid="B14">Dzokou et al. 2009</xref>, <xref ref-type="bibr" rid="B38">Matimati et al. 2009</xref>, <xref ref-type="bibr" rid="B40">Muddiman et al. 1992</xref>, <xref ref-type="bibr" rid="B45">Olckers 2011</xref>)], Asia [Bangladesh, Cambodia, China, Christmas Islands, India, Indonesia, Japan, Malaysia, Mariana Islands, Nepal, Ryukyu Islands, Philippines, Sri Lanka, Taiwan, Thailand, Vietnam (<xref ref-type="bibr" rid="B40">Muddiman et al. 1992</xref>, <xref ref-type="bibr" rid="B34">Martin and Lau 2011</xref>, <xref ref-type="bibr" rid="B30">Inoue and Miyatake 2001</xref>, <xref ref-type="bibr" rid="B18">Geiger and Gutierrez 2000</xref>)], Pacific Islands [Fiji, French Polynesia (Australs), Guam, Haiti, Hawaiian Islands, New Caledonia, Niue, Papua New Guinea, Samoa, Solomon Islands, Tonga (<xref ref-type="bibr" rid="B2">Beardsley and Uchida 1990</xref>, <xref ref-type="bibr" rid="B10">Claridge et al. 2014</xref>, <xref ref-type="bibr" rid="B40">Muddiman et al. 1992</xref>, <xref ref-type="bibr" rid="B16">FAO 1994</xref>)], Europe [Ireland (<xref ref-type="bibr" rid="B40">Muddiman et al. 1992</xref>)].</p></tp:treatment-sec><tp:treatment-sec sec-type="host" id="SECID0EBYAE"><title>Host plant.</title><p><italic><tp:taxon-name><tp:taxon-name-part taxon-name-part-type="genus" reg="Leucaena">Leucaena</tp:taxon-name-part><tp:taxon-name-part taxon-name-part-type="species" reg="leucocephala">leucocephala</tp:taxon-name-part></tp:taxon-name></italic> (Lam.) de Wit (<tp:taxon-name><tp:taxon-name-part taxon-name-part-type="family">Fabaceae</tp:taxon-name-part></tp:taxon-name>).</p></tp:treatment-sec><tp:treatment-sec sec-type="Common name" id="SECID0EXYAE"><title>Common name.</title><p><tp:taxon-name><tp:taxon-name-part taxon-name-part-type="genus" reg="Leucaena">Leucaena</tp:taxon-name-part></tp:taxon-name> psyllid (<xref ref-type="bibr" rid="B1">Asadi et al. 2011</xref>).</p></tp:treatment-sec><tp:treatment-sec sec-type="remarks" id="SECID0EHZAE"><title>Remarks.</title><p><italic><tp:taxon-name><tp:taxon-name-part taxon-name-part-type="genus" reg="Heterpsylla">Heterpsylla</tp:taxon-name-part><tp:taxon-name-part taxon-name-part-type="species" reg="cubana">cubana</tp:taxon-name-part></tp:taxon-name></italic> is considered an agricultural pest both in the Asia-Pacific area and in Africa (<xref ref-type="bibr" rid="B16">FAO 1994</xref>). The biological control agent that has been used most and with better results is the parasitoid <italic><tp:taxon-name><tp:taxon-name-part taxon-name-part-type="genus" reg="Psyllaephagus">Psyllaephagus</tp:taxon-name-part><tp:taxon-name-part taxon-name-part-type="species" reg="yaseeni">yaseeni</tp:taxon-name-part></tp:taxon-name></italic> Noyes, 1990 (<tp:taxon-name><tp:taxon-name-part taxon-name-part-type="family">Encyrtidae</tp:taxon-name-part></tp:taxon-name>), but <italic><tp:taxon-name><tp:taxon-name-part taxon-name-part-type="genus" reg="Curinus">Curinus</tp:taxon-name-part><tp:taxon-name-part taxon-name-part-type="species" reg="coeruleus">coeruleus</tp:taxon-name-part></tp:taxon-name></italic> Mulsant, 1850 (<tp:taxon-name><tp:taxon-name-part taxon-name-part-type="family">Coccinellidae</tp:taxon-name-part></tp:taxon-name>) and <italic><tp:taxon-name><tp:taxon-name-part taxon-name-part-type="genus" reg="Tamarixia">Tamarixia</tp:taxon-name-part><tp:taxon-name-part taxon-name-part-type="species" reg="leucaenae">leucaenae</tp:taxon-name-part></tp:taxon-name></italic> Boucek, 1988 (<tp:taxon-name><tp:taxon-name-part taxon-name-part-type="family">Eulophidae</tp:taxon-name-part></tp:taxon-name>) have been used as well (<xref ref-type="bibr" rid="B18">Geiger and Gutierrez 2000</xref>).</p></tp:treatment-sec><tp:treatment-sec sec-type="biology" id="SECID0EQ2AE"><title>Biology.</title><p>The biology and life cycle of <italic><tp:taxon-name><tp:taxon-name-part taxon-name-part-type="genus" reg="Heterpsylla">H.</tp:taxon-name-part><tp:taxon-name-part taxon-name-part-type="species" reg="cubana">cubana</tp:taxon-name-part></tp:taxon-name></italic> is reported here with the intent of summarising information (mostly from <xref ref-type="bibr" rid="B51">Showler and Melcher 1995</xref> and <xref ref-type="bibr" rid="B9">CABI 1990</xref>) that may be relevant for a better understanding of this pest species. The incubation period for eggs is generally 2–5 days. Immature stages grow from the egg through five instars to adulthood in 10–20 days. Nymphs feed at first gregariously near the oviposition site and then, more and more solitarily, they colonise and feed on other parts of stems, branches, and petioles of young leaves. Generations are overlapping, and longevity of adults is on average 14.5 days for females and 9.7 days for males. Mating can occur more than once for both males and females (<xref ref-type="bibr" rid="B50">Rauf et al. 1990</xref>) and eggs are laid in groups on very young shoots, often covering the whole leaflet. Each female can produce 300–500 eggs throughout a lifetime and can lay as many as 60 eggs in one day. <italic><tp:taxon-name><tp:taxon-name-part taxon-name-part-type="genus" reg="Heteropsylla">Heteropsylla</tp:taxon-name-part><tp:taxon-name-part taxon-name-part-type="species" reg="cubana">cubana</tp:taxon-name-part></tp:taxon-name></italic> is diurnal, and flight of adults can occur in the morning and afternoon.</p></tp:treatment-sec><tp:treatment-sec><!--Section generated to contain objects referenced in tp:taxon-treatment.--><fig id="F4" position="float" orientation="portrait"><label>Figures 22–29.</label><caption><p>Wings, schematic. <bold>22</bold><italic><tp:taxon-name><tp:taxon-name-part taxon-name-part-type="genus" reg="Leptynoptera">Leptynoptera</tp:taxon-name-part><tp:taxon-name-part taxon-name-part-type="species" reg="sulfurea">sulfurea</tp:taxon-name-part></tp:taxon-name></italic> (after <xref ref-type="bibr" rid="B12">Crawford 1919</xref>) <bold>23</bold><italic><tp:taxon-name><tp:taxon-name-part taxon-name-part-type="genus" reg="Syntomoza">Syntomoza</tp:taxon-name-part><tp:taxon-name-part taxon-name-part-type="species" reg="tahuata">tahuata</tp:taxon-name-part></tp:taxon-name></italic> (from slide-mounted Rarotonga specimen) <bold>24</bold><tp:taxon-name><tp:taxon-name-part taxon-name-part-type="genus" reg="Trioza">Trioza</tp:taxon-name-part><tp:taxon-name-part taxon-name-part-type="uncertainty-rank">cf.</tp:taxon-name-part><tp:taxon-name-part taxon-name-part-type="species" reg="zimmermani">zimmermani</tp:taxon-name-part></tp:taxon-name> (from photograph of Rarotonga specimen by G. McCormack) <bold>25</bold><italic><tp:taxon-name><tp:taxon-name-part taxon-name-part-type="genus" reg="Heteropsylla">Heteropsylla</tp:taxon-name-part><tp:taxon-name-part taxon-name-part-type="species" reg="cubana">cubana</tp:taxon-name-part></tp:taxon-name></italic> (after Tuthill 1959) <bold>26</bold><italic><tp:taxon-name><tp:taxon-name-part taxon-name-part-type="genus" reg="Trioza">Trioza</tp:taxon-name-part><tp:taxon-name-part taxon-name-part-type="species" reg="alifumosa">alifumosa</tp:taxon-name-part></tp:taxon-name></italic> (from slide-mounted Rarotonga specimen) <bold>27</bold><italic><tp:taxon-name><tp:taxon-name-part taxon-name-part-type="genus" reg="Trioza">Trioza</tp:taxon-name-part><tp:taxon-name-part taxon-name-part-type="species" reg="zimmermani">zimmermani</tp:taxon-name-part></tp:taxon-name></italic> (after <xref ref-type="bibr" rid="B60">Tuthill 1942</xref>) <bold>28</bold><italic><tp:taxon-name><tp:taxon-name-part taxon-name-part-type="genus" reg="Mesohomotoma">Mesohomotoma</tp:taxon-name-part><tp:taxon-name-part taxon-name-part-type="species" reg="hibisci">hibisci</tp:taxon-name-part></tp:taxon-name></italic> (after <xref ref-type="bibr" rid="B17">Froggatt 1901</xref>) <bold>29</bold><italic><tp:taxon-name><tp:taxon-name-part taxon-name-part-type="genus" reg="Trioza">Trioza</tp:taxon-name-part><tp:taxon-name-part taxon-name-part-type="species" reg="vitiensis">vitiensis</tp:taxon-name-part></tp:taxon-name></italic> (after <xref ref-type="bibr" rid="B32">Klyver 1932</xref>). Scale bar: 1 mm.</p></caption><graphic xmlns:xlink="http://www.w3.org/1999/xlink" xlink:href="zookeys-811-091-g004.jpg" position="float" orientation="portrait" xlink:type="simple" id="oo_253781.jpg"/></fig></tp:treatment-sec><ref-list><ref id="B12"><mixed-citation xmlns:xlink="http://www.w3.org/1999/xlink" xlink:type="simple"><person-group><name name-style="western"><surname>Crawford</surname><given-names>DL</given-names></name></person-group> (<year>1919</year>) <article-title>The jumping plant lice of the Palaeotropics and the South Pacific Islands – Family <tp:taxon-name><tp:taxon-name-part taxon-name-part-type="family">Psyllidae</tp:taxon-name-part></tp:taxon-name>, or <tp:taxon-name><tp:taxon-name-part taxon-name-part-type="family">Chermidae</tp:taxon-name-part></tp:taxon-name>, <tp:taxon-name><tp:taxon-name-part taxon-name-part-type="suborder">Homoptera</tp:taxon-name-part></tp:taxon-name>.</article-title><source>Philippine Journal of Science</source><volume>15</volume>: <fpage>139</fpage>–<lpage>207</lpage>. <ext-link xlink:type="simple" ext-link-type="doi" xlink:href="10.5962/bhl.part.11765">https://doi.org/10.5962/bhl.part.11765</ext-link></mixed-citation></ref><ref id="B60"><mixed-citation xmlns:xlink="http://www.w3.org/1999/xlink" xlink:type="simple"><person-group><name name-style="western"><surname>Tuthill</surname><given-names>LD</given-names></name></person-group> (<year>1942</year>) <article-title><tp:taxon-name><tp:taxon-name-part taxon-name-part-type="family">Psyllidae</tp:taxon-name-part></tp:taxon-name> from Rapa, the Caroline, Society, and Austral Islands (<tp:taxon-name><tp:taxon-name-part taxon-name-part-type="suborder">Homoptera</tp:taxon-name-part></tp:taxon-name>). Occasional Papers of Bernice P.</article-title><source>Bishop Museum, Honolulu, Hawaii</source><volume>17</volume>(<issue>6</issue>): <fpage>71</fpage>–<lpage>78</lpage>.</mixed-citation></ref><ref id="B17"><mixed-citation xmlns:xlink="http://www.w3.org/1999/xlink" xlink:type="simple"><person-group><name name-style="western"><surname>Froggatt</surname><given-names>WW</given-names></name></person-group> (<year>1901</year>) <article-title>Australian <tp:taxon-name><tp:taxon-name-part taxon-name-part-type="family">Psyllidae</tp:taxon-name-part></tp:taxon-name>. Part II.</article-title><source>Proceedings of the Linnean Society of New South Wales</source><volume>26</volume>: <fpage>242</fpage>–<lpage>298</lpage>.</mixed-citation></ref><ref id="B32"><mixed-citation xmlns:xlink="http://www.w3.org/1999/xlink" xlink:type="simple"><person-group><name name-style="western"><surname>Klyver</surname><given-names>FD</given-names></name></person-group> (<year>1932</year>) <article-title><italic><tp:taxon-name><tp:taxon-name-part taxon-name-part-type="genus">Anomoterga</tp:taxon-name-part><tp:taxon-name-part taxon-name-part-type="species">tahuata</tp:taxon-name-part></tp:taxon-name></italic>, new genus and new species, and other <tp:taxon-name><tp:taxon-name-part taxon-name-part-type="family">Chermidae</tp:taxon-name-part></tp:taxon-name> from the Marquesas. Bulletin of the B.H.P.</article-title><source>Bishop Museum</source><volume>98</volume>: <fpage>93</fpage>–<lpage>101</lpage>.</mixed-citation></ref><ref id="B21"><mixed-citation xmlns:xlink="http://www.w3.org/1999/xlink" xlink:type="simple"><person-group><name name-style="western"><surname>Hodkinson</surname><given-names>ID</given-names></name></person-group> (<year>1983</year>) <article-title>The psyllids (<tp:taxon-name><tp:taxon-name-part taxon-name-part-type="suborder">Homoptera</tp:taxon-name-part></tp:taxon-name>: <tp:taxon-name><tp:taxon-name-part taxon-name-part-type="superfamily">Psylloidea</tp:taxon-name-part></tp:taxon-name>) of the Austro-Oriental, Pacific and Hawaiian zoogeographical realms: an annotated check list.</article-title><source>Journal of Natural History</source><volume>17</volume>: <fpage>341</fpage>–<lpage>377</lpage>. <ext-link xlink:type="simple" ext-link-type="doi" xlink:href="10.1080/00222938300770251">https://doi.org/10.1080/00222938300770251</ext-link></mixed-citation></ref><ref id="B40"><mixed-citation xmlns:xlink="http://www.w3.org/1999/xlink" xlink:type="simple"><person-group><name name-style="western"><surname>Muddiman</surname><given-names>SB</given-names></name><name name-style="western"><surname>Hodkinson</surname><given-names>ID</given-names></name><name name-style="western"><surname>Hollis</surname><given-names>D</given-names></name></person-group> (<year>1992</year>) <article-title>Legume-feeding psyllids of the genus <italic><tp:taxon-name><tp:taxon-name-part taxon-name-part-type="genus">Heteropsylla</tp:taxon-name-part></tp:taxon-name></italic> (<tp:taxon-name><tp:taxon-name-part taxon-name-part-type="suborder">Homoptera</tp:taxon-name-part></tp:taxon-name>: <tp:taxon-name><tp:taxon-name-part taxon-name-part-type="superfamily">Psylloidea</tp:taxon-name-part></tp:taxon-name>).</article-title><source>Bulletin of Entomological Research</source><volume>82</volume>: <fpage>73</fpage>–<lpage>117</lpage>. <ext-link xlink:type="simple" ext-link-type="doi" xlink:href="10.1017/S0007485300051518">https://doi.org/10.1017/S0007485300051518</ext-link></mixed-citation></ref><ref id="B4"><mixed-citation xmlns:xlink="http://www.w3.org/1999/xlink" xlink:type="simple"><person-group><name name-style="western"><surname>Brown</surname><given-names>RG</given-names></name><name name-style="western"><surname>Hodkinson</surname><given-names>ID</given-names></name></person-group> (<year>1988</year>) <article-title>Taxonomy and ecology of the jumping plant-lice of Panama (<tp:taxon-name><tp:taxon-name-part taxon-name-part-type="suborder">Homoptera</tp:taxon-name-part></tp:taxon-name>: <tp:taxon-name><tp:taxon-name-part taxon-name-part-type="superfamily">Psylloidea</tp:taxon-name-part></tp:taxon-name>).</article-title><source>Entomonograph</source><volume>9</volume>: <fpage>1</fpage>–<lpage>304</lpage>.</mixed-citation></ref><ref id="B7"><mixed-citation xmlns:xlink="http://www.w3.org/1999/xlink" xlink:type="simple"><person-group><name name-style="western"><surname>Burckhardt</surname><given-names>D</given-names></name><name name-style="western"><surname>Queiroz</surname><given-names>DL</given-names></name></person-group> (<year>2012</year>) <article-title>Checklist and comments on the jumping plant-lice (<tp:taxon-name><tp:taxon-name-part taxon-name-part-type="order">Hemiptera</tp:taxon-name-part></tp:taxon-name>: <tp:taxon-name><tp:taxon-name-part taxon-name-part-type="superfamily">Psylloidea</tp:taxon-name-part></tp:taxon-name>) from Brazil.</article-title><source>Zootaxa</source><volume>3571</volume>: <fpage>26</fpage>–<lpage>48</lpage>.</mixed-citation></ref><ref id="B26"><mixed-citation xmlns:xlink="http://www.w3.org/1999/xlink" xlink:type="simple"><person-group><name name-style="western"><surname>Hodkinson</surname><given-names>ID</given-names></name><name name-style="western"><surname>White</surname><given-names>IM</given-names></name></person-group> (<year>1981</year>) <article-title>The Neotropical <tp:taxon-name><tp:taxon-name-part taxon-name-part-type="superfamily">Psylloidea</tp:taxon-name-part></tp:taxon-name> (<tp:taxon-name><tp:taxon-name-part taxon-name-part-type="suborder">Homoptera</tp:taxon-name-part></tp:taxon-name>: <tp:taxon-name><tp:taxon-name-part taxon-name-part-type="class">Insecta</tp:taxon-name-part></tp:taxon-name>): an annotated checklist.</article-title><source>Journal of Natural History</source><volume>15</volume>(<issue>3</issue>): <fpage>491</fpage>–<lpage>523</lpage>. <ext-link xlink:type="simple" ext-link-type="doi" xlink:href="10.1080/00222938100770361">https://doi.org/10.1080/00222938100770361</ext-link></mixed-citation></ref><ref id="B23"><mixed-citation xmlns:xlink="http://www.w3.org/1999/xlink" xlink:type="simple"><person-group><name name-style="western"><surname>Hodkinson</surname><given-names>ID</given-names></name></person-group> (<year>1988</year>) <article-title>The Nearctic <tp:taxon-name><tp:taxon-name-part taxon-name-part-type="superfamily">Psylloidea</tp:taxon-name-part></tp:taxon-name> (<tp:taxon-name><tp:taxon-name-part taxon-name-part-type="class">Insecta</tp:taxon-name-part></tp:taxon-name>: <tp:taxon-name><tp:taxon-name-part taxon-name-part-type="suborder">Homoptera</tp:taxon-name-part></tp:taxon-name>): an annotated check list.</article-title><source>Journal of Natural History</source><volume>22</volume>(<issue>5</issue>): <fpage>1179</fpage>–<lpage>1243</lpage>. <ext-link xlink:type="simple" ext-link-type="doi" xlink:href="10.1080/00222938800770751">https://doi.org/10.1080/00222938800770751</ext-link></mixed-citation></ref><ref id="B24"><mixed-citation xmlns:xlink="http://www.w3.org/1999/xlink" xlink:type="simple"><person-group><name name-style="western"><surname>Hodkinson</surname><given-names>ID</given-names></name><name name-style="western"><surname>Muddiman</surname><given-names>SB</given-names></name></person-group> (<year>1993</year>) <article-title>A new species of <italic><tp:taxon-name><tp:taxon-name-part taxon-name-part-type="genus">Heteropsylla</tp:taxon-name-part></tp:taxon-name></italic> Crawford from Ecuador with new host-plant and distribution records for the genus (<tp:taxon-name><tp:taxon-name-part taxon-name-part-type="suborder">Homoptera</tp:taxon-name-part></tp:taxon-name>, <tp:taxon-name><tp:taxon-name-part taxon-name-part-type="superfamily">Psylloidea</tp:taxon-name-part></tp:taxon-name>).</article-title><source>Beiträge zur Entomologie</source><volume>43</volume>(<issue>2</issue>): <fpage>441</fpage>–<lpage>443</lpage>.</mixed-citation></ref><ref id="B44"><mixed-citation xmlns:xlink="http://www.w3.org/1999/xlink" xlink:type="simple"><person-group><name name-style="western"><surname>Olivares</surname><given-names>TS</given-names></name><name name-style="western"><surname>Burckhardt</surname><given-names>D</given-names></name></person-group> (<year>2002</year>) <article-title>Presencia de <italic><tp:taxon-name><tp:taxon-name-part taxon-name-part-type="genus">Heteropsylla</tp:taxon-name-part><tp:taxon-name-part taxon-name-part-type="species">cubana</tp:taxon-name-part></tp:taxon-name></italic> Crawford en Chile (<tp:taxon-name><tp:taxon-name-part taxon-name-part-type="order">Hemiptera</tp:taxon-name-part></tp:taxon-name>: <tp:taxon-name><tp:taxon-name-part taxon-name-part-type="family">Psyllidae</tp:taxon-name-part></tp:taxon-name>: <tp:taxon-name><tp:taxon-name-part taxon-name-part-type="subfamily">Ciriacreminae</tp:taxon-name-part></tp:taxon-name>) [Presence of <italic><tp:taxon-name><tp:taxon-name-part taxon-name-part-type="genus">Heteropsylla</tp:taxon-name-part><tp:taxon-name-part taxon-name-part-type="species">cubana</tp:taxon-name-part></tp:taxon-name></italic> Crawford in Chile (<tp:taxon-name><tp:taxon-name-part taxon-name-part-type="order">Hemiptera</tp:taxon-name-part></tp:taxon-name>: <tp:taxon-name><tp:taxon-name-part taxon-name-part-type="family">Psyllidae</tp:taxon-name-part></tp:taxon-name>: <tp:taxon-name><tp:taxon-name-part taxon-name-part-type="subfamily">Ciriacreminae</tp:taxon-name-part></tp:taxon-name>)].</article-title><source>Gayana</source><volume>66</volume>(<issue>1</issue>): <fpage>81</fpage>–<lpage>82</lpage>. <ext-link xlink:type="simple" ext-link-type="doi" xlink:href="10.4067/S0717-65382002000100012">https://doi.org/10.4067/S0717-65382002000100012</ext-link></mixed-citation></ref><ref id="B47"><mixed-citation xmlns:xlink="http://www.w3.org/1999/xlink" xlink:type="simple"><person-group><name name-style="western"><surname>Percy</surname><given-names>DM</given-names></name><name name-style="western"><surname>Rung</surname><given-names>A</given-names></name><name name-style="western"><surname>Hoddle</surname><given-names>MS</given-names></name></person-group> (<year>2012</year>) <article-title>An annotated checklist of the psyllids of California (<tp:taxon-name><tp:taxon-name-part taxon-name-part-type="order">Hemiptera</tp:taxon-name-part></tp:taxon-name>: <tp:taxon-name><tp:taxon-name-part taxon-name-part-type="superfamily">Psylloidea</tp:taxon-name-part></tp:taxon-name>).</article-title><source>Zootaxa</source><volume>3193</volume>: <fpage>1</fpage>–<lpage>27</lpage>.</mixed-citation></ref><ref id="B16"><mixed-citation xmlns:xlink="http://www.w3.org/1999/xlink" xlink:type="simple"><institution xlink:type="simple">FAO</institution> (<year>1994</year>) <source><tp:taxon-name><tp:taxon-name-part taxon-name-part-type="genus">Leucaena</tp:taxon-name-part></tp:taxon-name> psyllid in the Asia-Pacific region: implications for its management in Africa.</source><publisher-name>RAPA publication: 1994/13</publisher-name>, <publisher-loc>RAPA/FAO, Bangkok</publisher-loc>, <size units="page">27 pp</size>.</mixed-citation></ref><ref id="B14"><mixed-citation xmlns:xlink="http://www.w3.org/1999/xlink" xlink:type="simple"><person-group><name name-style="western"><surname>Dzokou</surname><given-names>VJ</given-names></name><name name-style="western"><surname>Tamesse</surname><given-names>JL</given-names></name><name name-style="western"><surname>Burckhardt</surname><given-names>D</given-names></name></person-group> (<year>2009</year>) <article-title>Jumping plant-lice of the family <tp:taxon-name><tp:taxon-name-part taxon-name-part-type="family">Psyllidae</tp:taxon-name-part></tp:taxon-name> (<tp:taxon-name><tp:taxon-name-part taxon-name-part-type="order">Hemiptera</tp:taxon-name-part></tp:taxon-name>: <tp:taxon-name><tp:taxon-name-part taxon-name-part-type="superfamily">Psylloidea</tp:taxon-name-part></tp:taxon-name>) from west-Cameroon: biodiversity and host plants.</article-title><source>Journal of Entomology</source><volume>6</volume>(<issue>1</issue>): <fpage>1</fpage>–<lpage>17</lpage>. <ext-link xlink:type="simple" ext-link-type="doi" xlink:href="10.3923/je.2009.1.17">https://doi.org/10.3923/je.2009.1.17</ext-link></mixed-citation></ref><ref id="B38"><mixed-citation xmlns:xlink="http://www.w3.org/1999/xlink" xlink:type="simple"><person-group><name name-style="western"><surname>Matimati</surname><given-names>I</given-names></name><name name-style="western"><surname>Maasdorp</surname><given-names>BV</given-names></name><name name-style="western"><surname>Hove</surname><given-names>L</given-names></name></person-group> (<year>2009</year>) <article-title>On-farm productivity of <italic><tp:taxon-name><tp:taxon-name-part taxon-name-part-type="genus">Acacia</tp:taxon-name-part><tp:taxon-name-part taxon-name-part-type="species">angustissima</tp:taxon-name-part></tp:taxon-name></italic>, <italic><tp:taxon-name><tp:taxon-name-part taxon-name-part-type="genus">Calliandra</tp:taxon-name-part><tp:taxon-name-part taxon-name-part-type="species">calothyrsus</tp:taxon-name-part></tp:taxon-name></italic> and <italic><tp:taxon-name><tp:taxon-name-part taxon-name-part-type="genus">Leucaena</tp:taxon-name-part><tp:taxon-name-part taxon-name-part-type="species">leucocephala</tp:taxon-name-part></tp:taxon-name></italic> in a subhumid area in Zimbabwe.</article-title><source>African Journal of Range &amp; Forage Science</source><volume>26</volume>(<issue>2</issue>): <fpage>75</fpage>–<lpage>80</lpage>. <ext-link xlink:type="simple" ext-link-type="doi" xlink:href="10.2989/AJRFS.2009.26.2.4.847">https://doi.org/10.2989/AJRFS.2009.26.2.4.847</ext-link></mixed-citation></ref><ref id="B45"><mixed-citation xmlns:xlink="http://www.w3.org/1999/xlink" xlink:type="simple"><person-group><name name-style="western"><surname>Olckers</surname><given-names>T</given-names></name></person-group> (<year>2011</year>) <article-title>Biological control of <italic><tp:taxon-name><tp:taxon-name-part taxon-name-part-type="genus">Leucaena</tp:taxon-name-part><tp:taxon-name-part taxon-name-part-type="species">leucocephala</tp:taxon-name-part></tp:taxon-name></italic> (Lam.) de Wit (<tp:taxon-name><tp:taxon-name-part taxon-name-part-type="family">Fabaceae</tp:taxon-name-part></tp:taxon-name>) in South Africa: a tale of opportunism, seed feeders and unanswered questions.</article-title><source>African Entomology</source><volume>19</volume>(<issue>2</issue>): <fpage>356</fpage>–<lpage>365</lpage>. <ext-link xlink:type="simple" ext-link-type="doi" xlink:href="10.4001/003.019.0219">https://doi.org/10.4001/003.019.0219</ext-link></mixed-citation></ref><ref id="B34"><mixed-citation xmlns:xlink="http://www.w3.org/1999/xlink" xlink:type="simple"><person-group><name name-style="western"><surname>Martin</surname><given-names>JH</given-names></name><name name-style="western"><surname>Lau</surname><given-names>CSK</given-names></name></person-group> (<year>2011</year>) <article-title>The <tp:taxon-name><tp:taxon-name-part taxon-name-part-type="order">Hemiptera</tp:taxon-name-part></tp:taxon-name>-<tp:taxon-name><tp:taxon-name-part taxon-name-part-type="suborder">Sternorrhyncha</tp:taxon-name-part></tp:taxon-name> (<tp:taxon-name><tp:taxon-name-part taxon-name-part-type="class">Insecta</tp:taxon-name-part></tp:taxon-name>) of Hong Kong, China – an annotated inventory citing voucher specimens and published records.</article-title><source>Zootaxa</source><volume>2847</volume>: <fpage>1</fpage>–<lpage>122</lpage>.</mixed-citation></ref><ref id="B30"><mixed-citation xmlns:xlink="http://www.w3.org/1999/xlink" xlink:type="simple"><person-group><name name-style="western"><surname>Inoue</surname><given-names>H</given-names></name><name name-style="western"><surname>Miyatake</surname><given-names>Y</given-names></name></person-group> (<year>2001</year>) <article-title>Taxonomic study of the superfamily <tp:taxon-name><tp:taxon-name-part taxon-name-part-type="superfamily">Psylloidea</tp:taxon-name-part></tp:taxon-name> (<tp:taxon-name><tp:taxon-name-part taxon-name-part-type="suborder">Homoptera</tp:taxon-name-part></tp:taxon-name>: <tp:taxon-name><tp:taxon-name-part taxon-name-part-type="suborder">Sternorrhyncha</tp:taxon-name-part></tp:taxon-name>) on the Ogasawara (Bonin) Islands. Part 1, <tp:taxon-name><tp:taxon-name-part taxon-name-part-type="family">Aphalaridae</tp:taxon-name-part></tp:taxon-name>, <tp:taxon-name><tp:taxon-name-part taxon-name-part-type="family">Psyllidae</tp:taxon-name-part></tp:taxon-name> and <tp:taxon-name><tp:taxon-name-part taxon-name-part-type="family">Carsidaridae</tp:taxon-name-part></tp:taxon-name>, with descriptions of four new species.</article-title><source>Entomological Science</source><volume>4</volume>: <fpage>459</fpage>–<lpage>475</lpage>.</mixed-citation></ref><ref id="B18"><mixed-citation xmlns:xlink="http://www.w3.org/1999/xlink" xlink:type="simple"><person-group><name name-style="western"><surname>Geiger</surname><given-names>CA</given-names></name><name name-style="western"><surname>Gutierrez</surname><given-names>AP</given-names></name></person-group> (<year>2000</year>) <article-title>Ecology of <italic><tp:taxon-name><tp:taxon-name-part taxon-name-part-type="genus">Heteropsylla</tp:taxon-name-part><tp:taxon-name-part taxon-name-part-type="species">cubana</tp:taxon-name-part></tp:taxon-name></italic> (<tp:taxon-name><tp:taxon-name-part taxon-name-part-type="suborder">Homoptera</tp:taxon-name-part></tp:taxon-name>: <tp:taxon-name><tp:taxon-name-part taxon-name-part-type="family">Psyllidae</tp:taxon-name-part></tp:taxon-name>): Psyllid Damage, Tree Phenology, Thermal Relations, and Parasitism in the Field.</article-title><source>Environmental Entomology</source><volume>29</volume>(<issue>1</issue>): <fpage>76</fpage>–<lpage>86</lpage>. <ext-link xlink:type="simple" ext-link-type="doi" xlink:href="10.1603/0046-225X-29.1.76">https://doi.org/10.1603/0046-225X-29.1.76</ext-link></mixed-citation></ref><ref id="B2"><mixed-citation xmlns:xlink="http://www.w3.org/1999/xlink" xlink:type="simple"><person-group><name name-style="western"><surname>Beardsley</surname><given-names>JW</given-names></name><name name-style="western"><surname>Uchida</surname><given-names>GK</given-names></name></person-group> (<year>1990</year>) <article-title>Parasites associated with the <tp:taxon-name><tp:taxon-name-part taxon-name-part-type="genus">Leucaena</tp:taxon-name-part></tp:taxon-name> psyllid, <italic><tp:taxon-name><tp:taxon-name-part taxon-name-part-type="genus">Heteropsylla</tp:taxon-name-part><tp:taxon-name-part taxon-name-part-type="species">cubana</tp:taxon-name-part></tp:taxon-name></italic> Crawford, in Hawaii.</article-title><source>Journal of the Hawaii Institute of Tropical Agriculture and Human Resources</source><volume>30</volume>: <fpage>155</fpage>–<lpage>156</lpage>.</mixed-citation></ref><ref id="B10"><mixed-citation xmlns:xlink="http://www.w3.org/1999/xlink" xlink:type="simple"><person-group><name name-style="western"><surname>Claridge</surname><given-names>EM</given-names></name><name name-style="western"><surname>Garb</surname><given-names>JE</given-names></name><name name-style="western"><surname>Gillespie</surname><given-names>RG</given-names></name><name name-style="western"><surname>Percy</surname><given-names>DM</given-names></name></person-group> (<year>2014</year>) <article-title>Insects and spiders.</article-title> In: <person-group><name name-style="western"><surname>Meyer</surname><given-names>JY</given-names></name><name name-style="western"><surname>Claridge</surname><given-names>EM</given-names></name></person-group> (<role>Eds</role>) <issue-title>Terrestrial Biodiversity of the Austral Islands, French Polynesia.</issue-title><source>Muséum national d’Histoire naturelle, Paris</source>, <fpage>92</fpage>–<lpage>101</lpage>.</mixed-citation></ref><ref id="B1"><mixed-citation xmlns:xlink="http://www.w3.org/1999/xlink" xlink:type="simple"><person-group><name name-style="western"><surname>Asadi</surname><given-names>R</given-names></name><name name-style="western"><surname>Talebi</surname><given-names>AA</given-names></name><name name-style="western"><surname>Khalghani</surname><given-names>J</given-names></name><name name-style="western"><surname>Fathipour</surname><given-names>Y</given-names></name><name name-style="western"><surname>Moharramipour</surname><given-names>S</given-names></name><name name-style="western"><surname>Burckhardt</surname><given-names>D</given-names></name></person-group> (<year>2011</year>) <article-title>Comparative development and demographic parameters of <italic><tp:taxon-name><tp:taxon-name-part taxon-name-part-type="genus">Euphyllura</tp:taxon-name-part><tp:taxon-name-part taxon-name-part-type="species">pakistanica</tp:taxon-name-part></tp:taxon-name></italic> on four olive cultivars.</article-title><source>Bulletin of Insectology</source><volume>64</volume>(<issue>2</issue>): <fpage>159</fpage>–<lpage>165</lpage>.</mixed-citation></ref><ref id="B51"><mixed-citation xmlns:xlink="http://www.w3.org/1999/xlink" xlink:type="simple"><person-group><name name-style="western"><surname>Showler</surname><given-names>AT</given-names></name><name name-style="western"><surname>Melcher</surname><given-names>J</given-names></name></person-group> (<year>1995</year>) <source>Environmental assessment for implementation of biological control for the leucaena psyllid in Asia and Africa. U.S.</source><publisher-name>Agency for International Development</publisher-name>, <publisher-loc>Washington DC</publisher-loc>, <size units="page">18 pp</size>.</mixed-citation></ref><ref id="B9"><mixed-citation xmlns:xlink="http://www.w3.org/1999/xlink" xlink:type="simple"><institution xlink:type="simple">CABI</institution> (<year>1990</year>) <source>Economic review of psyllid damage on <italic><tp:taxon-name><tp:taxon-name-part taxon-name-part-type="genus">Leucaena</tp:taxon-name-part></tp:taxon-name></italic> in southeast Asia and Australia.</source><publisher-name>Australian International Development Assistance Bureau</publisher-name>, <publisher-loc>Canberra</publisher-loc>, <size units="page">30 pp</size>.</mixed-citation></ref><ref id="B50"><mixed-citation xmlns:xlink="http://www.w3.org/1999/xlink" xlink:type="simple"><person-group><name name-style="western"><surname>Rauf</surname><given-names>A</given-names></name><name name-style="western"><surname>Hidayat</surname><given-names>P</given-names></name><name name-style="western"><surname>Maryana</surname><given-names>N</given-names></name><name name-style="western"><surname>Winasa</surname><given-names>IW</given-names></name></person-group> (<year>1990</year>) <article-title>Biology and demography of <italic><tp:taxon-name><tp:taxon-name-part taxon-name-part-type="genus">Heteropsylla</tp:taxon-name-part><tp:taxon-name-part taxon-name-part-type="species">cubana</tp:taxon-name-part></tp:taxon-name></italic> Crawford (<tp:taxon-name><tp:taxon-name-part taxon-name-part-type="suborder">Homoptera</tp:taxon-name-part></tp:taxon-name>: <tp:taxon-name><tp:taxon-name-part taxon-name-part-type="family">Psyllidae</tp:taxon-name-part></tp:taxon-name>).</article-title> In: <person-group><name name-style="western"><surname>Napompeth</surname><given-names>B</given-names></name><name name-style="western"><surname>MacDicken</surname><given-names>KG</given-names></name></person-group> (<role>Eds</role>) <issue-title>Leucaena Psyllid: Problems and Management.</issue-title><source>Funny Publishing Limited Partnership, Bangkok</source>, <fpage>114</fpage>–<lpage>118</lpage>.</mixed-citation></ref></ref-list></tp:taxon-treatment>
