# Supplementary material for: An annotated checklist of the Cook Islands psyllids with keys to the species and two new records (Hemiptera, Psylloidea)
Source: Zookeys. 2018 Dec 31;(811):91–108. doi: 10.3897/zookeys.811.28829 (PMC6323108; doi:10.3897/zookeys.811.28829)
Supplement: XML Treatment for Trioza cf. zimmermani [file zookeys.811.28829-treatment9.xml]

<!DOCTYPE tp:taxon-treatment
  PUBLIC "-//TaxonX//DTD Taxonomic Treatment Publishing DTD v0 20100105//EN" "tax-treatment-NSO.dtd">
<tp:taxon-treatment xmlns:tp="http://www.plazi.org/taxpub"><tp:treatment-meta><kwd-group><label>Taxon classification</label><kwd><named-content xmlns:xlink="http://www.w3.org/1999/xlink" content-type="kingdom">Animalia</named-content></kwd><kwd><named-content xmlns:xlink="http://www.w3.org/1999/xlink" content-type="order">Hemiptera</named-content></kwd><kwd><named-content xmlns:xlink="http://www.w3.org/1999/xlink" content-type="family">Triozidae</named-content></kwd></kwd-group><mixed-citation publication-type="journal"><person-group><name><surname>Martoni</surname><given-names>Francesco</given-names></name><name><surname>Brown</surname><given-names>Samuel D. J.</given-names></name></person-group><article-title>An annotated checklist of the Cook Islands psyllids with keys to the species and two new records (<tp:taxon-name><tp:taxon-name-part taxon-name-part-type="order">Hemiptera</tp:taxon-name-part></tp:taxon-name>, <tp:taxon-name><tp:taxon-name-part taxon-name-part-type="superfamily">Psylloidea</tp:taxon-name-part></tp:taxon-name>)</article-title><source>Zookeys</source><day>31</day><month>12</month><year>2018</year><volume>2018</volume><issue>811</issue><fpage>91</fpage><lpage>108</lpage><pub-id pub-id-type="doi">10.3897/zookeys.811.28829</pub-id></mixed-citation></tp:treatment-meta><tp:nomenclature><tp:taxon-name>
              <tp:taxon-name-part taxon-name-part-type="genus" reg="Trioza">Trioza</tp:taxon-name-part>
              <tp:taxon-name-part taxon-name-part-type="uncertainty-rank">cf.</tp:taxon-name-part>
              <tp:taxon-name-part taxon-name-part-type="species" reg="zimmermani">zimmermani</tp:taxon-name-part>
            </tp:taxon-name><tp:taxon-authority>Tuthill, 1942</tp:taxon-authority><xref ref-type="fig" rid="F4">Figure 24</xref></tp:nomenclature><tp:treatment-sec sec-type="distribution" id="SECID0EXKAG"><title>Distribution.</title><p>Reported on the Cook Islands by P.J. Dale (<xref ref-type="bibr" rid="B39">McCormack 2007</xref>). Known only from Rarotonga.</p></tp:treatment-sec><tp:treatment-sec sec-type="host" id="SECID0EBLAG"><title>Host plant.</title><p><italic><tp:taxon-name><tp:taxon-name-part taxon-name-part-type="genus" reg="Metrosideros">Metrosideros</tp:taxon-name-part><tp:taxon-name-part taxon-name-part-type="species" reg="collina">collina</tp:taxon-name-part></tp:taxon-name></italic> (J.R. Forst. &amp; G. Forst.) A. Gray (<tp:taxon-name><tp:taxon-name-part taxon-name-part-type="family">Myrtaceae</tp:taxon-name-part></tp:taxon-name>).</p></tp:treatment-sec><tp:treatment-sec sec-type="remarks" id="SECID0EXLAG"><title>Remarks.</title><p>no specimens of this psyllid were collected by the authors. Photographs provided by G McCormack were consistent with the morphology of <italic><tp:taxon-name><tp:taxon-name-part taxon-name-part-type="genus" reg="Trioza">T.</tp:taxon-name-part><tp:taxon-name-part taxon-name-part-type="species" reg="zimmermani">zimmermani</tp:taxon-name-part></tp:taxon-name></italic>, with the greatest difference shown in the wings (Figures <xref ref-type="fig" rid="F4">24</xref>, <xref ref-type="fig" rid="F4">27</xref>), with the Rarotongan specimens being shorter and with a less acute apex (Figure <xref ref-type="fig" rid="F4">24</xref>), than those from Raivaevae drawn by <xref ref-type="bibr" rid="B60">Tuthill (1942</xref>, Figure <xref ref-type="fig" rid="F4">27</xref>). However, since no specimens could be examined in person, this taxon is reported here based on the identification made by Dale. The distribution of <italic><tp:taxon-name><tp:taxon-name-part taxon-name-part-type="genus" reg="Trioza">T.</tp:taxon-name-part><tp:taxon-name-part taxon-name-part-type="species" reg="zimmermani">zimmermani</tp:taxon-name-part></tp:taxon-name></italic> includes French Polynesia (Australs) (<xref ref-type="bibr" rid="B60">Tuthill 1942</xref>, <xref ref-type="bibr" rid="B48">Percy 2017</xref>).</p><fig id="F4" position="float" orientation="portrait"><label>Figures 22–29.</label><caption><p>Wings, schematic. <bold>22</bold><italic><tp:taxon-name><tp:taxon-name-part taxon-name-part-type="genus" reg="Leptynoptera">Leptynoptera</tp:taxon-name-part><tp:taxon-name-part taxon-name-part-type="species" reg="sulfurea">sulfurea</tp:taxon-name-part></tp:taxon-name></italic> (after <xref ref-type="bibr" rid="B12">Crawford 1919</xref>) <bold>23</bold><italic><tp:taxon-name><tp:taxon-name-part taxon-name-part-type="genus" reg="Syntomoza">Syntomoza</tp:taxon-name-part><tp:taxon-name-part taxon-name-part-type="species" reg="tahuata">tahuata</tp:taxon-name-part></tp:taxon-name></italic> (from slide-mounted Rarotonga specimen) <bold>24</bold><tp:taxon-name><tp:taxon-name-part taxon-name-part-type="genus" reg="Trioza">Trioza</tp:taxon-name-part><tp:taxon-name-part taxon-name-part-type="uncertainty-rank">cf.</tp:taxon-name-part><tp:taxon-name-part taxon-name-part-type="species" reg="zimmermani">zimmermani</tp:taxon-name-part></tp:taxon-name> (from photograph of Rarotonga specimen by G. McCormack) <bold>25</bold><italic><tp:taxon-name><tp:taxon-name-part taxon-name-part-type="genus" reg="Heteropsylla">Heteropsylla</tp:taxon-name-part><tp:taxon-name-part taxon-name-part-type="species" reg="cubana">cubana</tp:taxon-name-part></tp:taxon-name></italic> (after Tuthill 1959) <bold>26</bold><italic><tp:taxon-name><tp:taxon-name-part taxon-name-part-type="genus" reg="Trioza">Trioza</tp:taxon-name-part><tp:taxon-name-part taxon-name-part-type="species" reg="alifumosa">alifumosa</tp:taxon-name-part></tp:taxon-name></italic> (from slide-mounted Rarotonga specimen) <bold>27</bold><italic><tp:taxon-name><tp:taxon-name-part taxon-name-part-type="genus" reg="Trioza">Trioza</tp:taxon-name-part><tp:taxon-name-part taxon-name-part-type="species" reg="zimmermani">zimmermani</tp:taxon-name-part></tp:taxon-name></italic> (after <xref ref-type="bibr" rid="B60">Tuthill 1942</xref>) <bold>28</bold><italic><tp:taxon-name><tp:taxon-name-part taxon-name-part-type="genus" reg="Mesohomotoma">Mesohomotoma</tp:taxon-name-part><tp:taxon-name-part taxon-name-part-type="species" reg="hibisci">hibisci</tp:taxon-name-part></tp:taxon-name></italic> (after <xref ref-type="bibr" rid="B17">Froggatt 1901</xref>) <bold>29</bold><italic><tp:taxon-name><tp:taxon-name-part taxon-name-part-type="genus" reg="Trioza">Trioza</tp:taxon-name-part><tp:taxon-name-part taxon-name-part-type="species" reg="vitiensis">vitiensis</tp:taxon-name-part></tp:taxon-name></italic> (after <xref ref-type="bibr" rid="B32">Klyver 1932</xref>). Scale bar: 1 mm.</p></caption><graphic xmlns:xlink="http://www.w3.org/1999/xlink" xlink:href="zookeys-811-091-g004.jpg" position="float" orientation="portrait" xlink:type="simple" id="oo_253781.jpg"/></fig></tp:treatment-sec><ref-list><ref id="B12"><mixed-citation xmlns:xlink="http://www.w3.org/1999/xlink" xlink:type="simple"><person-group><name name-style="western"><surname>Crawford</surname><given-names>DL</given-names></name></person-group> (<year>1919</year>) <article-title>The jumping plant lice of the Palaeotropics and the South Pacific Islands – Family <tp:taxon-name><tp:taxon-name-part taxon-name-part-type="family">Psyllidae</tp:taxon-name-part></tp:taxon-name>, or <tp:taxon-name><tp:taxon-name-part taxon-name-part-type="family">Chermidae</tp:taxon-name-part></tp:taxon-name>, <tp:taxon-name><tp:taxon-name-part taxon-name-part-type="suborder">Homoptera</tp:taxon-name-part></tp:taxon-name>.</article-title><source>Philippine Journal of Science</source><volume>15</volume>: <fpage>139</fpage>–<lpage>207</lpage>. <ext-link xlink:type="simple" ext-link-type="doi" xlink:href="10.5962/bhl.part.11765">https://doi.org/10.5962/bhl.part.11765</ext-link></mixed-citation></ref><ref id="B60"><mixed-citation xmlns:xlink="http://www.w3.org/1999/xlink" xlink:type="simple"><person-group><name name-style="western"><surname>Tuthill</surname><given-names>LD</given-names></name></person-group> (<year>1942</year>) <article-title><tp:taxon-name><tp:taxon-name-part taxon-name-part-type="family">Psyllidae</tp:taxon-name-part></tp:taxon-name> from Rapa, the Caroline, Society, and Austral Islands (<tp:taxon-name><tp:taxon-name-part taxon-name-part-type="suborder">Homoptera</tp:taxon-name-part></tp:taxon-name>). Occasional Papers of Bernice P.</article-title><source>Bishop Museum, Honolulu, Hawaii</source><volume>17</volume>(<issue>6</issue>): <fpage>71</fpage>–<lpage>78</lpage>.</mixed-citation></ref><ref id="B17"><mixed-citation xmlns:xlink="http://www.w3.org/1999/xlink" xlink:type="simple"><person-group><name name-style="western"><surname>Froggatt</surname><given-names>WW</given-names></name></person-group> (<year>1901</year>) <article-title>Australian <tp:taxon-name><tp:taxon-name-part taxon-name-part-type="family">Psyllidae</tp:taxon-name-part></tp:taxon-name>. Part II.</article-title><source>Proceedings of the Linnean Society of New South Wales</source><volume>26</volume>: <fpage>242</fpage>–<lpage>298</lpage>.</mixed-citation></ref><ref id="B32"><mixed-citation xmlns:xlink="http://www.w3.org/1999/xlink" xlink:type="simple"><person-group><name name-style="western"><surname>Klyver</surname><given-names>FD</given-names></name></person-group> (<year>1932</year>) <article-title><italic><tp:taxon-name><tp:taxon-name-part taxon-name-part-type="genus">Anomoterga</tp:taxon-name-part><tp:taxon-name-part taxon-name-part-type="species">tahuata</tp:taxon-name-part></tp:taxon-name></italic>, new genus and new species, and other <tp:taxon-name><tp:taxon-name-part taxon-name-part-type="family">Chermidae</tp:taxon-name-part></tp:taxon-name> from the Marquesas. Bulletin of the B.H.P.</article-title><source>Bishop Museum</source><volume>98</volume>: <fpage>93</fpage>–<lpage>101</lpage>.</mixed-citation></ref><ref id="B39"><mixed-citation xmlns:xlink="http://www.w3.org/1999/xlink" xlink:type="simple"><person-group><name name-style="western"><surname>McCormack</surname><given-names>G</given-names></name></person-group> (<year>2007</year>) Cook Islands Biodiversity Database, Version 2007.2. Available from: <ext-link xlink:type="simple" ext-link-type="uri" xlink:href="http://cookislands.bishopmuseum.org">http://cookislands.bishopmuseum.org</ext-link> [accessed 2 June 2018]</mixed-citation></ref><ref id="B48"><mixed-citation xmlns:xlink="http://www.w3.org/1999/xlink" xlink:type="simple"><person-group><name name-style="western"><surname>Percy</surname><given-names>DM</given-names></name></person-group> (<year>2017</year>) <article-title>Making the most of your host: the <italic><tp:taxon-name><tp:taxon-name-part taxon-name-part-type="genus">Metrosideros</tp:taxon-name-part></tp:taxon-name></italic>-feeding psyllids (<tp:taxon-name><tp:taxon-name-part taxon-name-part-type="order">Hemiptera</tp:taxon-name-part></tp:taxon-name>: <tp:taxon-name><tp:taxon-name-part taxon-name-part-type="superfamily">Psylloidea</tp:taxon-name-part></tp:taxon-name>) of the Hawaiian Islands.</article-title><source>ZooKeys</source><volume>649</volume>: <fpage>1</fpage>–<lpage>163</lpage>. <ext-link xlink:type="simple" ext-link-type="doi" xlink:href="10.3897/zookeys.649.10213">https://doi.org/10.3897/zookeys.649.10213</ext-link></mixed-citation></ref></ref-list></tp:taxon-treatment>
